# Supplementary material for: Rapid, label-free surface plasmon resonance discrimination between Bothrops and Crotalus venoms using clinical antivenom as the capture reagent
Source: PLoS Negl Trop Dis. 2026 Jan 6;20(1):e0013501. doi: 10.1371/journal.pntd.0013501 (PMC12799187; doi:10.1371/journal.pntd.0013501)
Supplement: S1 File — Ensure that you have a working installation of MATLAB from MathWorks. Before running any of the MATLAB scripts (‘plot_figure_6a_4a.m’, ‘plot_figure_6b_4b.m’, ‘plot_figure_6c_5a.m’, and ‘plot_figure_6d_5b.m’) to generate the figure plots (Figs 4, 5, and 6), make sure all required files are unzipped into the same folder. Then, set MATLAB’s current directory to this folder before executing the scripts to avoid file path issues. This will help ensure that all dependencies are accessible and the scripts run without errors. (ZIP) [file pntd.0013501.s001.zip]

Archive with 21 entries (20 files):
- S1 File Experimental dataset/
- S1 File Experimental dataset/getFit.m
- __MACOSX/S1 File Experimental dataset/._getFit.m
- S1 File Experimental dataset/plot_figure_6a_4a.m
- __MACOSX/S1 File Experimental dataset/._plot_figure_6a_4a.m
- S1 File Experimental dataset/Instructions.txt
- __MACOSX/S1 File Experimental dataset/._Instructions.txt
- S1 File Experimental dataset/plot_figure_6d_5b.m
- __MACOSX/S1 File Experimental dataset/._plot_figure_6d_5b.m
- S1 File Experimental dataset/plot_figure_6c_5a.m
- __MACOSX/S1 File Experimental dataset/._plot_figure_6c_5a.m
- S1 File Experimental dataset/FIG5A.txt
- __MACOSX/S1 File Experimental dataset/._FIG5A.txt
- S1 File Experimental dataset/FIG5B.txt
- __MACOSX/S1 File Experimental dataset/._FIG5B.txt
- S1 File Experimental dataset/plot_figure_6b_4b.m
- __MACOSX/S1 File Experimental dataset/._plot_figure_6b_4b.m
- S1 File Experimental dataset/FIG4B.txt
- __MACOSX/S1 File Experimental dataset/._FIG4B.txt
- S1 File Experimental dataset/FIG4A.txt
- __MACOSX/S1 File Experimental dataset/._FIG4A.txt
