# Supplementary material for: Rapid, label-free surface plasmon resonance discrimination between Bothrops and Crotalus venoms using clinical antivenom as the capture reagent
Source: PLoS Negl Trop Dis. 2026 Jan 6;20(1):e0013501. doi: 10.1371/journal.pntd.0013501 (PMC12799187; doi:10.1371/journal.pntd.0013501)
Supplement: S1 File — Ensure that you have a working installation of MATLAB from MathWorks. Before running any of the MATLAB scripts (‘plot_figure_6a_4a.m’, ‘plot_figure_6b_4b.m’, ‘plot_figure_6c_5a.m’, and ‘plot_figure_6d_5b.m’) to generate the figure plots (Figs 4, 5, and 6), make sure all required files are unzipped into the same folder. Then, set MATLAB’s current directory to this folder before executing the scripts to avoid file path issues. This will help ensure that all dependencies are accessible and the scripts run without errors. (ZIP) [file pntd.0013501.s001.zip › S1 File Experimental dataset/getFit.m]

function[ka,kd,kA,delta_n_0,delta_n_eq,kobs,ri_ae,ri_de]=getFit(t_a,t_d,ri_a,ri_d,C)

association_model = @(params, t) params(1) * (1 - exp(-params(2) * t));
dissociation_model = @(params, t) params(1) * exp(-params(2) * t);


initial_guess_assoc = [max(ri_a),0.1];
initial_guess_dissoc = [ri_d(1),1e-3];

% Fit the association phase
lb=[0,0];
ub=[Inf, Inf];
 options = optimoptions('lsqcurvefit', 'Algorithm', 'trust-region-reflective', 'Display', 'off');
[params_assoc, ~, residual_assoc, ~, ~, ~, J_assoc] = lsqcurvefit(association_model, initial_guess_assoc, t_a, ri_a,lb,ub,options);
delta_n_eq = params_assoc(1); % Equilibrium response
kobs = params_assoc(2); % Observed rate constant

delta_n_0 = delta_n_eq; % Impose Δn_0 = Δn_{eq}


% Fit the dissociation phase
[params_dissoc, ~, residual_dissoc] = lsqcurvefit(dissociation_model, initial_guess_dissoc, t_d, ri_d,lb,ub,options);
delta_n_0 = params_dissoc(1); % Initial response at dissociation
kd = params_dissoc(2); % Dissociation rate constant

% Calculate k_a
ka = (kobs - kd) / C; % Association rate constant
kA=ka/kd;

% Calculate R²
    R2_assoc = 1 - sum(residual_assoc.^2) / sum((ri_a - mean(ri_a)).^2);
    R2_dissoc = 1 - sum(residual_dissoc.^2) / sum((ri_d - mean(ri_d)).^2);
    fprintf('Association R² = %.3f, Dissociation R² = %.3f\n', R2_assoc, R2_dissoc);

% Plot the results
figure;

% Association phase plot

ri_ae=association_model([delta_n_eq,kobs], t_a);

% Dissociation phase plot

ri_de=dissociation_model([delta_n_0,kd], t_d);

end
