# Supplementary material for: Rapid, label-free surface plasmon resonance discrimination between Bothrops and Crotalus venoms using clinical antivenom as the capture reagent
Source: PLoS Negl Trop Dis. 2026 Jan 6;20(1):e0013501. doi: 10.1371/journal.pntd.0013501 (PMC12799187; doi:10.1371/journal.pntd.0013501)
Supplement: S1 File — Ensure that you have a working installation of MATLAB from MathWorks. Before running any of the MATLAB scripts (‘plot_figure_6a_4a.m’, ‘plot_figure_6b_4b.m’, ‘plot_figure_6c_5a.m’, and ‘plot_figure_6d_5b.m’) to generate the figure plots (Figs 4, 5, and 6), make sure all required files are unzipped into the same folder. Then, set MATLAB’s current directory to this folder before executing the scripts to avoid file path issues. This will help ensure that all dependencies are accessible and the scripts run without errors. (ZIP) [file pntd.0013501.s001.zip › S1 File Experimental dataset/Instructions.txt]

0. Make sure that you have a running version of MATLAB
 
1. The raw data files as obtained from the SPR equipment are FIG4A.txt, FIG4B.txt, FIG5A.txt and FIG5B.txt

2. Keep all the files in the same folder

3. To generate the plot of figure 6a and 4a, execute the script named "plot_figure_6a_4a.m"

4. To generate the plot of figure 6b and 4b, execute the script named "plot_figure_6b_4b.m"

5. To generate the plot of figure 6c and 5a, execute the script named "plot_figure_6c_5a.m"

6. To generate the plot of figure 6d and 5b, execute the script named "plot_figure_6d_5b.m"
