# Supplementary material for: Rapid, label-free surface plasmon resonance discrimination between Bothrops and Crotalus venoms using clinical antivenom as the capture reagent
Source: PLoS Negl Trop Dis. 2026 Jan 6;20(1):e0013501. doi: 10.1371/journal.pntd.0013501 (PMC12799187; doi:10.1371/journal.pntd.0013501)
Supplement: S1 File — Ensure that you have a working installation of MATLAB from MathWorks. Before running any of the MATLAB scripts (‘plot_figure_6a_4a.m’, ‘plot_figure_6b_4b.m’, ‘plot_figure_6c_5a.m’, and ‘plot_figure_6d_5b.m’) to generate the figure plots (Figs 4, 5, and 6), make sure all required files are unzipped into the same folder. Then, set MATLAB’s current directory to this folder before executing the scripts to avoid file path issues. This will help ensure that all dependencies are accessible and the scripts run without errors. (ZIP) [file pntd.0013501.s001.zip › S1 File Experimental dataset/plot_figure_6c_5a.m]

%%%%%%%%%%%%%%%%%%%%%%%%%%%%%%%%%%%%%%%%%%%%%%%%%%%%%%%%%%%%%%%%%%%%%%%%%
%%%     Adsorption fitting  - fig 5A and fig 6C                         %%
%%%                                                                     %%
%%%%%%%%%%%%%%%%%%%%%%%%%%%%%%%%%%%%%%%%%%%%%%%%%%%%%%%%%%%%%%%%%%%%%%%%%%

clear all
close all
clc;
format long g

load FIG5A.txt -ascii
time=movmean(FIG5A(:,1)',10);
refractive_index=movmean(FIG5A(:,2)',10);

t=linspace(time(1),time(length(time)),((time(length(time))-time(1))/0.1));
D_ri=spline(time,refractive_index,t)/10000;


%%% SAB 1:100 (50uM)
C_SAB=3.33e-7;
t_a_SAB=t(1:5477);
ri_a_SAB=D_ri(1:5477);
t_d_SAB=t(5478:7956);
ri_d_SAB=D_ri(5478:7956);

association_model = @(params, t) params(1) * (1 - exp(-params(2) * t));
dissociation_model = @(params, t) params(1) * exp(-params(2) * t);

[ka_SAB,kd_SAB,kA_SAB,delta_n_0_SAB,delta_n_eq_SAB,kobs_SAB,ri_ae_SAB,ri_de_SAB]=getFit(t_a_SAB,t_d_SAB,ri_a_SAB,ri_d_SAB,C_SAB);

% Display results
fprintf('k_a = %.2e M⁻¹s⁻¹\n', ka_SAB);
fprintf('k_d = %.2e s⁻¹\n', kd_SAB);
fprintf('k_A = %.2e s⁻¹\n', kA_SAB);
fprintf('Delta n_0 = %.2e \n', delta_n_0_SAB);
fprintf('Delta n_eq = %.2e \n',delta_n_eq_SAB);

R_ass=association_model([delta_n_eq_SAB,kobs_SAB],t_a_SAB);
R_diss=dissociation_model([delta_n_0_SAB,kd_SAB],t(5478:10949));

figure(1) % Fig 5A
h1=plot(t,D_ri,t(1),D_ri(1),'o',t(5477),D_ri(5477),'o',t(7956),D_ri(7956),'o',t(9756),D_ri(9756),'o',...
    t(10949),D_ri(10949),'o',t(15467),D_ri(15467),'o','MarkerFaceColor',[0.93 0.11 0.14],'MarkerSize',5);set(h1,'LineWidth',1.2);set(gca,'FontName','times','FontSize',12)
xlabel('time (s)'), ylabel('\Delta Refractive Index Unit [RIU]')
grid on;
set(h1(1),'Color',[0 0 1]); %blue
set(h1(2),'Color',[0.93 0.11 0.14]); %red
set(h1(3),'Color',[0.93 0.11 0.14]); %red
set(h1(4),'Color',[0.93 0.11 0.14]); %red
set(h1(5),'Color',[0.93 0.11 0.14]); %red
set(h1(6),'Color',[0.93 0.11 0.14]); %red
set(h1(7),'Color',[0.93 0.11 0.14]); %red


figure(2) % Fig 6C
h2=plot(t,D_ri,t(1),D_ri(1),'o',t(5477),D_ri(5477),'o',t(7956),D_ri(7956),'o',t(9756),D_ri(9756),'o',...
    t(10949),D_ri(10949),'o',horzcat(t_a_SAB,t(5478:10949)),horzcat(R_ass,R_diss),'--','MarkerFaceColor',[0.93 0.11 0.14],'MarkerSize',5);set(h2,'LineWidth',1.2);set(gca,'FontName','times','FontSize',12,'Position', [0.1 0.15 0.85 0.5])
xlabel('time (s)'), ylabel('\Delta Refractive Index Unit [RIU]')
axis([0 1100 0 0.005])
grid on;
legend({'Experimental Data','','','','','','Curve fitting'},'FontSize',9,'Location','southeast','Orientation','vertical')
kinetic_text = {sprintf('\\bfKinetic Parameters:'),...
                sprintf('k_{on} = %.2e M^{-1}s^{-1}', ka_SAB),...
                sprintf('k_{off} = %.2e s^{-1}', kd_SAB)};

text(750, 0.002, kinetic_text,...  
     'FontSize', 9,...
     'EdgeColor', 'k',...
     'BackgroundColor', [1 1 1 0.7],...
     'Margin', 2);
set(h2(1),'Color',[0 0 1]); %blue
set(h2(2),'Color',[0.93 0.11 0.14]); %red
set(h2(3),'Color',[0.93 0.11 0.14]); %red
set(h2(4),'Color',[0.93 0.11 0.14]); %red
set(h2(5),'Color',[0.93 0.11 0.14]); %red
set(h2(6),'Color',[0.93 0.11 0.14]); %red
set(h2(7),'Color',[0 0.5 0]);%green
