# Supplementary material for: Rapid, label-free surface plasmon resonance discrimination between Bothrops and Crotalus venoms using clinical antivenom as the capture reagent
Source: PLoS Negl Trop Dis. 2026 Jan 6;20(1):e0013501. doi: 10.1371/journal.pntd.0013501 (PMC12799187; doi:10.1371/journal.pntd.0013501)
Supplement: S1 File — Ensure that you have a working installation of MATLAB from MathWorks. Before running any of the MATLAB scripts (‘plot_figure_6a_4a.m’, ‘plot_figure_6b_4b.m’, ‘plot_figure_6c_5a.m’, and ‘plot_figure_6d_5b.m’) to generate the figure plots (Figs 4, 5, and 6), make sure all required files are unzipped into the same folder. Then, set MATLAB’s current directory to this folder before executing the scripts to avoid file path issues. This will help ensure that all dependencies are accessible and the scripts run without errors. (ZIP) [file pntd.0013501.s001.zip › S1 File Experimental dataset/FIG5A.txt]

0	0
1.941	-0.07
3.944	0.25
5.947	1.27
7.949	2.87
9.952	4.50636
12.076	6.13
13.957	7.52
15.959	8.88
17.962	10.26
20.025	11.41
21.967	12.52
23.969	13.46
25.972	14.5
27.974	15.7
29.916	16.4
31.919	17.4
33.921	18.2
35.924	19.1
37.926	19.8
39.929	20.6
41.932	21.1
43.934	21.8
45.937	22.4
48	23.1
49.942	23.5
51.944	24.1
53.947	24.6
55.949	25.1
57.952	25.6
60.015	26
61.957	26.4
63.959	26.9
65.962	27.3
67.964	27.7
69.967	28.1
71.97	28.6
74.033	28.8
76.096	29.1
77.916	29.5
79.919	29.9
81.922	30.2
83.924	30.6
85.927	30.9
87.929	31.2
89.932	31.5
91.934	31.7
93.937	31.9
95.939	32.3
97.942	32.5
100.066	32.6
101.947	32.9
103.949	33.1
105.952	33.4
107.954	33.5
109.957	33.8
111.96	34
113.962	34.3
115.965	34.2
117.967	34.5
119.97	34.7
121.972	34.9
123.914	35
125.917	35.2
127.919	35.5
129.922	35.6
131.924	35.7
134.048	35.9
135.929	36
137.932	36.3
139.934	36.4
141.937	36.6
144.061	36.7
145.942	36.8
147.944	36.9
149.947	37.1
151.95	37.3
153.952	37.3
155.955	37.4
157.957	37.6
159.96	37.7
162.084	37.8
163.965	37.9
165.967	38.1
167.97	38.1
169.972	38.3
171.914	38.4
173.917	38.5
175.919	38.6
177.922	38.9
179.924	38.8
181.927	39
183.99	39
185.932	39.2
187.934	39.3
189.998	39.4
191.94	39.3
193.942	39.5
195.945	39.6
197.947	39.6
199.95	39.7
201.952	39.8
203.955	39.9
205.957	40.1
207.96	40.1
209.962	40.1
211.965	40.4
213.967	40.4
215.97	40.4
217.972	40.5
220.036	40.5
221.917	40.6
223.919	40.7
225.922	40.9
227.924	41
229.927	41
231.93	41.1
233.993	41.1
235.935	41.4
237.937	41.5
239.94	41.5
241.942	41.6
243.945	41.7
245.947	41.7
247.95	41.8
249.952	41.8
252.016	42.1
253.957	41.9
255.96	42
257.962	42.2
259.965	42.2
262.028	42.2
263.97	42.2
265.973	42.4
267.914	42.5
269.917	42.6
271.92	42.5
273.922	42.7
275.925	42.7
277.927	42.9
279.93	42.8
282.054	42.9
283.935	42.8
285.937	43
287.94	43.1
289.942	43.1
291.945	43.1
293.947	43.3
295.95	43.4
297.952	43.4
299.955	43.4
302.079	43.4
303.96	43.5
305.963	43.6
307.965	43.6
309.968	43.6
311.97	43.7
313.973	43.8
315.915	43.8
317.978	43.8
319.92	43.8
321.922	43.7
323.925	43.8
326.049	43.9
327.93	43.9
329.932	43.9
331.935	44
333.937	44
335.94	44.1
337.942	44.1
339.945	44
342.069	44.1
343.95	44.2
345.953	44.1
347.955	44.2
349.958	44.2
351.96	44.3
353.963	44.3
355.965	44.3
357.968	44.4
359.97	44.4
361.912	44.5
363.915	44.6
365.917	44.5
368.041	44.6
369.922	44.6
371.925	44.6
373.927	44.6
375.93	44.8
377.932	44.6
379.935	44.8
381.938	44.8
383.94	44.8
385.943	44.9
387.945	44.9
389.948	44.9
391.95	44.9
393.953	45
395.955	45
397.958	45.1
399.96	45
401.963	45.1
403.965	45.2
405.968	45.3
408.031	45.2
409.912	45.3
411.915	45.4
413.917	45.4
415.92	45.5
417.922	45.5
419.925	45.6
421.928	45.5
423.93	45.5
425.933	45.6
427.935	45.6
429.998	45.7
431.94	45.7
433.943	45.8
435.945	45.9
437.948	45.8
439.95	45.8
441.953	45.8
443.955	45.9
445.958	46
448.021	46
449.963	45.9
451.966	45.9
453.968	45.9
455.971	46
457.912	46.1
459.976	46
461.918	46
463.92	46
465.923	46.1
467.925	46
469.928	46.2
471.93	46.2
473.933	46.1
475.935	46.1
477.938	46.1
479.94	46.1
481.943	46
483.945	46.2
485.948	46.3
487.95	46.2
490.014	46.3
491.956	46.2
493.958	46.3
495.961	46.2
497.963	46.3
499.966	46.3
501.968	46.3
503.971	46.3
505.913	46.3
507.915	46.3
509.918	46.4
511.92	46.3
513.923	46.4
516.047	46.4
517.928	46.4
519.93	46.3
521.933	46.5
523.935	46.6
525.938	46.5
528.001	46.4
529.943	46.6
531.946	46.5
533.948	46.6
535.951	46.6
537.953	46.6
539.956	46.6
541.958	46.5
543.961	46.6
545.963	46.6
547.966	46.6
549.968	46.6
551.91	46.6
553.913	46.7
555.915	46.5
557.918	46.5
559.92	46.1
562.044	46
563.925	45.8
565.928	45.7
567.93	45.6
569.933	45.4
571.936	45.4
573.938	45.3
575.941	45.2
577.943	45.2
579.946	45.2
581.948	45
583.951	45
585.953	45.1
587.956	45
589.958	44.8
591.961	44.8
593.963	44.8
595.966	44.8
597.968	44.7
599.971	44.6
601.913	44.6
603.915	44.6
606.039	44.4
607.92	44.4
609.923	44.3
611.926	44.2
613.928	44.2
615.931	44.1
617.933	44.1
619.936	44.1
621.938	44
623.941	44
625.943	44
627.946	44
629.948	44
631.951	43.9
633.953	43.7
635.956	43.8
637.958	43.7
639.961	43.6
641.964	43.6
643.966	43.5
645.969	43.6
647.91	43.5
649.913	43.4
652.037	43.4
653.918	43.3
655.921	43.4
657.923	43.2
659.926	43.3
661.928	43.2
663.931	43.2
665.933	43.1
667.936	43.1
669.938	43
672.002	43
673.943	42.8
675.946	43
677.948	42.9
679.951	42.7
681.954	42.7
683.956	42.7
685.959	42.8
687.961	42.5
689.964	42.6
691.966	42.4
693.969	42.5
695.911	42.6
697.913	42.5
699.916	42.4
701.918	42.4
703.981	42.4
705.923	42.3
707.926	42.4
709.928	42.3
711.931	42.3
713.933	42.2
715.936	42.2
717.938	42.1
719.941	41.9
721.944	42
723.946	42
725.949	41.9
727.951	42
729.954	42
731.956	41.9
733.959	41.8
735.961	41.7
737.964	41.9
739.966	41.8
742.03	41.8
743.971	41.8
745.913	41.7
747.916	41.7
749.918	41.5
751.921	41.6
753.923	41.7
755.926	41.6
757.928	41.6
759.931	41.5
761.934	41.3
763.936	41.4
765.939	41.5
767.941	41.4
769.944	41.4
771.946	41.2
773.949	41.2
775.951	41.1
778.075	41.1
779.956	41
781.959	41
783.961	41.1
785.964	40.9
788.088	40.8
789.908	40.8
791.911	40.8
793.913	40.7
795.916	40.8
797.918	40.8
799.921	40.6
801.924	40.6
803.987	40.7
805.929	40.9
807.931	40.7
809.934	40.8
811.936	40.7
813.939	40.7
815.941	40.6
817.944	40.5
820.007	40.4
821.949	40.4
823.951	40.4
825.954	40.4
827.956	40.4
829.959	40.4
832.083	40.5
833.964	40.6
835.967	40.5
837.908	40.5
839.911	40.5
841.914	40.5
843.916	40.5
845.919	40.4
847.921	40.5
849.924	40.5
851.926	40.5
853.929	40.5
855.931	40.6
857.994	40.5
859.936	40.5
861.939	40.4
863.941	40.4
865.944	40.5
867.946	40.6
869.949	40.5
871.952	40.4
873.954	40.5
875.957	40.5
877.959	40.5
880.022	40.4
881.964	40.4
883.967	40.4
885.909	40.5
887.911	40.6
889.974	40.4
891.916	40.4
893.919	40.3
895.921	40.3
897.924	40.3
899.926	40.3
901.929	40.4
903.992	40.4
905.934	40.4
907.936	40.2
909.939	40.3
912.063	40.3
913.944	40.2
915.947	40.2
917.949	40.3
919.952	40.3
921.954	40.1
923.957	40.2
925.959	40.1
927.962	40
930.086	39.9
931.906	39.8
933.909	39.9
935.911	39.8
937.914	39.9
939.916	39.8
941.98	39.9
943.921	39.9
945.924	39.9
947.926	39.8
949.99	39.8
951.932	39.7
953.934	39.8
955.937	39.8
957.939	39.7
959.942	39.7
961.944	39.7
963.947	39.6
965.949	39.4
967.952	39.4
969.954	39.2
971.957	39.3
973.959	39.4
975.962	39.2
977.964	39.2
979.967	39.3
981.909	39.2
983.911	39.3
985.914	39.3
987.916	39.3
989.919	39.3
992.043	39.3
993.924	39.3
995.927	39.4
997.929	39.4
999.932	39.5
1001.934	39.5
1003.937	39.5
1005.939	39.5
1007.942	39.5
1009.944	39.5
1011.947	39.5
1013.949	39.5
1015.952	39.5
1017.954	39.5
1020.078	39.4
1021.96	39.4
1023.962	39.3
1025.965	39.3
1027.906	39.4
1029.909	39.5
1031.912	39.4
1033.914	39.3
1035.917	39.4
1037.919	39.4
1039.922	39.4
1041.924	39.3
1043.927	39.3
1046.051	39.3
1047.932	39.2
1049.934	39.1
1051.937	39.1
1053.939	39
1055.942	39
1057.944	39
1059.947	39
1061.95	39
1063.952	39
1065.955	38.9
1067.957	39
1070.081	38.9
1071.962	38.9
1073.965	38.8
1075.907	38.9
1077.909	38.8
1079.912	38.8
1081.914	38.9
1083.917	38.9
1085.919	38.8
1087.922	38.8
1089.924	38.7
1091.927	38.6
1093.929	38.5
1095.932	38.5
1097.934	38.4
1099.937	38.4
1101.94	38.5
1104.063	38.6
1105.945	38.6
1108.008	38.6
1109.95	38.7
1111.952	38.8
1113.955	38.9
1115.957	39
1117.96	39.1
1119.962	39.2
1121.904	39.3
1123.907	39.3
1125.909	39.4
1127.912	39.5
1130.036	39.5
1131.917	39.5
1133.919	39.6
1135.922	39.5
1137.924	39.6
1139.988	39.6
1141.93	39.6
1143.932	39.7
1145.935	39.7
1147.937	39.8
1150	39.8
1151.942	39.9
1153.945	40
1155.947	39.9
1157.95	40
1159.952	39.9
1161.955	40
1163.957	40
1165.96	40
1167.963	40
1169.904	40.1
1171.907	40.1
1173.909	40.1
1175.912	40.1
1177.914	40.1
1179.917	40.2
1181.92	40.3
1183.922	40.3
1185.925	40.2
1187.927	40.2
1189.93	40.2
1191.932	40.2
1193.935	40.3
1195.937	40.3
1197.94	40.3
1199.942	40.3
1201.945	40.4
1204.069	40.4
1205.95	40.4
1207.953	40.4
1209.955	40.4
1212.322	40.4
1213.96	40.5
1215.963	40.5
1217.904	40.4
1219.968	40.5
1221.91	40.4
1223.912	40.5
1225.915	40.4
1227.917	40.6
1229.98	40.5
1231.922	40.5
1233.925	40.6
1235.927	40.5
1237.93	40.5
1239.932	40.5
1241.935	40.5
1243.937	40.5
1245.94	40.6
1247.943	40.5
1249.945	40.6
1251.948	40.6
1253.95	40.8
1255.953	40.6
1257.955	40.9
1259.958	40.7
1261.96	40.9
1263.963	40.7
1266.026	40.8
1267.907	40.9
1269.91	40.7
1271.912	40.7
1273.915	40.7
1275.917	40.7
1277.92	40.9
1279.922	40.8
1281.925	40.8
1283.927	40.8
1285.93	40.8
1287.993	40.8
1289.935	40.7
1291.938	40.9
1293.94	40.8
1295.943	40.9
1297.945	40.9
1299.948	41
1301.95	41.1
1303.953	40.9
1305.955	40.9
1307.958	40.9
1309.96	40.9
1311.902	40.9
1313.905	41
1315.968	41
1318.031	41
1319.912	40.9
1321.915	41
1323.917	41.1
1325.92	41.1
1327.923	40.9
1329.925	41.2
1332.049	41.2
1333.93	41
1335.933	41.1
1337.935	41.1
1339.938	41
1341.94	41.1
1343.943	41.1
1345.945	41
1347.948	41
1349.95	41
1351.953	41.1
1354.016	41.2
1355.958	41.1
1357.961	41.1
1359.902	41
1361.905	41.2
1363.907	40.9
1365.91	41.1
1367.913	41.1
1369.915	41.4
1371.918	41.1
1373.92	41.2
1375.923	41.4
1377.925	41.3
1379.928	41.2
1381.93	41.3
1383.933	41.3
1385.935	41.2
1387.938	41.2
1389.94	41.2
1391.943	41.2
1393.945	41.2
1395.948	41.2
1397.951	41.4
1399.953	41.4
1401.956	41.3
1403.958	41.3
1405.961	41.3
1407.903	41.3
1409.905	41.4
1411.908	41.4
1413.91	41.4
1415.913	41.6
1417.915	41.5
1419.918	41.5
1421.92	41.5
1423.923	41.4
1425.925	41.4
1427.928	41.4
1429.93	41.4
1431.933	41.5
1433.935	41.5
1435.938	41.5
1437.941	41.5
1439.943	41.5
1441.946	41.5
1444.069	41.5
1445.951	41.5
1447.953	41.5
1449.956	41.6
1451.958	41.6
1453.961	41.6
1455.903	41.6
1457.905	41.7
1459.908	41.6
1461.91	41.5
1463.913	41.5
1465.915	41.4
1467.918	41.5
1470.042	41.7
1471.984	41.5
1473.925	41.4
1475.928	41.5
1477.931	41.4
1479.933	41.4
1481.936	41.3
1483.938	41.3
1485.941	41.3
1487.943	41.4
1489.946	41.3
1491.948	41.3
1493.951	41.3
1495.953	41.3
1497.956	41.4
1499.958	41.3
1501.9	41.4
1503.903	41.4
1505.905	41.3
1507.908	41.3
1509.91	41.3
1511.913	41.2
1513.915	41.1
1515.918	41.2
1517.921	41.2
1519.923	41.2
1521.926	41.1
1523.928	41.3
1525.931	41.2
1527.933	41.2
1529.936	41.2
1531.999	41.2
1533.941	41.2
1535.943	41.2
1537.946	41.4
1539.948	41.3
1541.951	41.3
1543.953	41.4
1546.017	41.3
1547.959	41.3
1549.9	41.3
1551.903	41.3
1553.905	41.2
1555.908	41.1
1557.911	41
1559.913	40.9
1561.916	41
1563.918	41.1
1565.981	40.9
1567.984	40.9
1569.926	40.8
1571.928	40.7
1573.931	40.8
1575.933	40.8
1577.936	40.8
1579.938	40.7
1581.941	40.7
1583.943	40.7
1585.946	40.8
1587.949	40.9
1589.951	41
1591.954	40.9
1594.078	40.9
1595.959	40.8
