# Supplementary material for: Rapid, label-free surface plasmon resonance discrimination between Bothrops and Crotalus venoms using clinical antivenom as the capture reagent
Source: PLoS Negl Trop Dis. 2026 Jan 6;20(1):e0013501. doi: 10.1371/journal.pntd.0013501 (PMC12799187; doi:10.1371/journal.pntd.0013501)
Supplement: S1 File — Ensure that you have a working installation of MATLAB from MathWorks. Before running any of the MATLAB scripts (‘plot_figure_6a_4a.m’, ‘plot_figure_6b_4b.m’, ‘plot_figure_6c_5a.m’, and ‘plot_figure_6d_5b.m’) to generate the figure plots (Figs 4, 5, and 6), make sure all required files are unzipped into the same folder. Then, set MATLAB’s current directory to this folder before executing the scripts to avoid file path issues. This will help ensure that all dependencies are accessible and the scripts run without errors. (ZIP) [file pntd.0013501.s001.zip › S1 File Experimental dataset/FIG5B.txt]

0	0
1.882	-2.22E-05
3.945	-6.17E-06
5.887	-1.01E-05
7.889	-4.70E-06
9.892	-3.91E-06
11.894	9.78E-06
13.897	1.02E-05
15.899	1.02E-05
17.902	2.14E-05
19.904	2.35E-05
21.907	3.04E-05
23.909	4.18E-05
25.912	4.07E-05
27.914	4.52E-05
29.917	7.16E-05
31.92	8.58E-05
33.983	7.86E-05
35.925	7.33E-05
37.927	8.66E-05
39.93	9.75E-05
41.932	1.09E-04
43.935	1.09E-04
45.937	1.07E-04
48	1.06E-04
49.882	1.13E-04
51.884	1.21E-04
53.887	1.26E-04
55.889	1.26E-04
57.892	1.37E-04
59.894	1.38E-04
61.897	1.53E-04
63.899	1.46E-04
65.902	1.53E-04
67.904	1.62E-04
69.907	1.74E-04
71.97	1.70E-04
73.912	1.83E-04
75.915	1.81E-04
77.917	1.83E-04
79.92	1.89E-04
81.922	1.91E-04
83.925	1.91E-04
85.927	1.91E-04
87.93	1.91E-04
89.932	2.00E-04
91.935	2.12E-04
93.937	2.18E-04
95.879	2.04E-04
97.882	2.13E-04
99.884	2.08E-04
101.887	2.20E-04
103.95	2.28E-04
105.892	2.40E-04
107.894	2.42E-04
109.897	2.33E-04
111.9	2.37E-04
113.902	2.40E-04
115.905	2.30E-04
117.907	2.34E-04
119.91	2.37E-04
121.912	2.60E-04
123.915	2.53E-04
125.917	2.54E-04
127.92	2.68E-04
129.922	2.65E-04
131.925	2.65E-04
133.927	2.61E-04
135.93	2.69E-04
137.932	2.68E-04
139.935	2.62E-04
141.938	2.67E-04
143.879	2.68E-04
145.882	2.84E-04
147.884	2.83E-04
149.948	2.89E-04
151.95	3.00E-04
153.892	3.05E-04
155.895	3.19E-04
157.897	3.12E-04
159.9	3.00E-04
161.963	3.15E-04
163.905	3.14E-04
165.907	3.12E-04
167.91	3.16E-04
169.912	3.21E-04
171.976	3.25E-04
173.917	3.46E-04
175.92	3.51E-04
177.922	3.47E-04
179.986	3.42E-04
181.928	3.49E-04
183.93	3.56E-04
185.933	3.65E-04
187.935	3.51E-04
189.938	3.54E-04
191.88	3.62E-04
193.943	3.58E-04
195.885	3.67E-04
197.887	3.74E-04
199.89	3.74E-04
201.892	3.70E-04
203.895	3.67E-04
205.897	3.63E-04
207.9	3.67E-04
209.902	3.70E-04
211.905	3.75E-04
213.907	3.82E-04
215.91	3.87E-04
217.912	3.75E-04
219.915	3.79E-04
221.918	3.99E-04
223.92	3.93E-04
225.923	3.88E-04
227.925	4.01E-04
229.928	3.89E-04
231.991	4.07E-04
233.933	4.00E-04
235.935	4.05E-04
237.938	4.02E-04
239.88	4.03E-04
241.882	4.06E-04
243.885	4.17E-04
245.887	4.15E-04
247.89	4.15E-04
249.892	4.17E-04
251.956	4.24E-04
253.897	4.26E-04
255.9	4.07E-04
257.902	4.19E-04
259.905	4.19E-04
261.968	4.28E-04
263.91	4.36E-04
265.913	4.29E-04
267.976	4.40E-04
269.918	4.47E-04
271.92	4.42E-04
273.983	4.48E-04
275.925	4.47E-04
277.928	4.34E-04
279.93	4.33E-04
281.933	4.44E-04
283.935	4.44E-04
285.877	4.49E-04
287.88	4.48E-04
289.943	4.65E-04
291.885	4.63E-04
293.887	4.66E-04
295.89	4.56E-04
297.892	4.61E-04
299.895	4.56E-04
301.898	4.52E-04
303.9	4.64E-04
305.903	4.76E-04
307.905	4.67E-04
309.968	4.58E-04
311.91	4.70E-04
313.913	4.59E-04
315.915	4.68E-04
317.978	4.69E-04
319.92	4.77E-04
321.923	4.68E-04
323.925	4.70E-04
325.928	4.71E-04
327.93	4.71E-04
329.994	4.76E-04
331.936	4.88E-04
333.877	4.81E-04
335.88	4.89E-04
337.882	4.90E-04
339.885	4.96E-04
341.888	5.05E-04
343.89	5.03E-04
345.893	4.96E-04
347.895	4.98E-04
349.898	4.98E-04
351.9	5.04E-04
353.903	4.92E-04
355.905	4.87E-04
357.908	4.83E-04
359.91	4.85E-04
361.913	4.97E-04
363.976	4.92E-04
365.918	5.01E-04
367.981	4.98E-04
369.923	5.03E-04
371.926	5.04E-04
373.928	5.12E-04
375.931	5.09E-04
377.933	5.13E-04
379.936	5.22E-04
381.938	5.09E-04
383.88	5.16E-04
385.883	5.15E-04
387.885	5.14E-04
389.888	5.15E-04
391.89	5.28E-04
393.953	5.16E-04
395.895	5.22E-04
397.898	5.21E-04
399.9	5.23E-04
401.903	5.18E-04
403.905	5.30E-04
405.969	5.33E-04
407.91	5.39E-04
409.913	5.35E-04
411.976	5.48E-04
413.918	5.38E-04
415.921	5.30E-04
417.923	5.35E-04
419.926	5.46E-04
421.928	5.36E-04
423.931	5.39E-04
425.933	5.41E-04
427.996	5.30E-04
429.878	5.34E-04
431.88	5.45E-04
433.883	5.35E-04
435.885	5.43E-04
437.888	5.35E-04
439.89	5.42E-04
441.893	5.41E-04
443.895	5.37E-04
445.898	5.43E-04
447.9	5.42E-04
449.903	5.52E-04
451.966	5.55E-04
453.969	5.52E-04
455.911	5.51E-04
457.913	5.61E-04
459.916	5.51E-04
461.918	5.56E-04
463.921	5.56E-04
465.923	5.72E-04
467.926	5.77E-04
469.928	5.70E-04
471.931	5.53E-04
473.933	5.64E-04
475.875	5.57E-04
477.878	5.84E-04
479.88	5.61E-04
481.883	5.73E-04
483.885	5.61E-04
485.888	5.78E-04
487.89	5.70E-04
489.893	5.71E-04
491.895	5.81E-04
493.898	5.73E-04
495.901	5.72E-04
497.903	5.76E-04
499.906	5.77E-04
501.908	5.96E-04
503.911	5.96E-04
505.913	6.00E-04
507.916	6.05E-04
509.918	6.03E-04
511.921	6.02E-04
513.923	5.90E-04
515.926	5.98E-04
517.989	5.87E-04
519.931	5.93E-04
521.934	5.92E-04
523.875	5.88E-04
525.878	6.04E-04
527.88	6.12E-04
529.883	5.97E-04
531.946	6.05E-04
533.949	6.08E-04
535.891	6.02E-04
537.893	5.98E-04
539.896	5.96E-04
541.898	5.92E-04
543.901	6.00E-04
545.903	6.04E-04
547.906	6.07E-04
549.969	6.09E-04
551.972	5.95E-04
553.913	5.95E-04
555.916	5.99E-04
557.918	6.03E-04
559.921	6.07E-04
561.924	5.96E-04
563.926	6.17E-04
565.929	6.08E-04
567.931	6.02E-04
569.934	6.25E-04
571.875	6.20E-04
573.878	6.19E-04
575.881	6.04E-04
577.883	6.26E-04
579.886	6.26E-04
581.888	6.25E-04
583.891	6.31E-04
585.893	6.18E-04
587.896	6.21E-04
589.898	6.16E-04
591.901	6.13E-04
593.964	6.27E-04
595.906	6.27E-04
597.908	6.30E-04
599.911	6.19E-04
601.913	6.28E-04
603.977	6.21E-04
605.919	6.18E-04
607.921	6.30E-04
609.924	6.29E-04
611.926	6.35E-04
613.929	6.37E-04
615.931	6.32E-04
617.934	6.36E-04
619.876	6.38E-04
621.878	6.31E-04
623.881	6.51E-04
625.883	6.51E-04
627.886	6.37E-04
629.888	6.45E-04
631.891	6.45E-04
633.893	6.42E-04
635.896	6.36E-04
637.898	6.47E-04
639.962	6.42E-04
641.964	6.39E-04
643.906	6.41E-04
645.909	6.51E-04
647.911	6.39E-04
649.914	6.50E-04
651.916	6.51E-04
653.919	6.57E-04
655.921	6.60E-04
657.924	6.48E-04
659.926	6.53E-04
661.929	6.42E-04
663.931	6.44E-04
665.873	6.49E-04
667.936	6.47E-04
669.939	6.58E-04
671.881	6.54E-04
673.883	6.57E-04
675.886	6.57E-04
677.888	6.53E-04
679.891	6.56E-04
681.893	6.59E-04
683.896	6.46E-04
685.899	6.52E-04
687.901	6.53E-04
689.904	6.49E-04
691.906	6.60E-04
693.909	6.56E-04
695.911	6.55E-04
697.914	6.52E-04
699.916	6.62E-04
701.98	6.67E-04
703.921	6.64E-04
705.924	6.67E-04
707.926	6.73E-04
709.929	6.67E-04
711.992	6.65E-04
713.873	6.77E-04
715.876	6.70E-04
717.878	6.65E-04
719.881	6.75E-04
721.883	6.81E-04
723.886	6.74E-04
725.949	6.64E-04
727.891	6.76E-04
729.894	6.74E-04
731.896	6.72E-04
733.959	6.64E-04
735.901	6.75E-04
737.904	6.82E-04
739.906	6.66E-04
741.909	6.72E-04
743.911	6.71E-04
745.914	6.80E-04
747.916	6.77E-04
749.919	6.82E-04
751.921	6.82E-04
753.924	6.78E-04
755.927	6.80E-04
757.99	6.79E-04
759.992	6.78E-04
761.873	6.82E-04
763.876	6.85E-04
765.879	6.80E-04
767.881	6.98E-04
769.884	7.02E-04
771.947	6.95E-04
773.889	6.90E-04
775.891	6.91E-04
777.894	6.85E-04
779.896	6.81E-04
781.899	6.86E-04
783.901	6.80E-04
785.904	6.78E-04
787.906	6.92E-04
789.909	6.86E-04
791.911	6.89E-04
793.914	6.91E-04
795.917	6.86E-04
797.919	6.78E-04
799.982	6.89E-04
801.924	6.90E-04
803.927	6.89E-04
805.929	6.92E-04
807.932	6.89E-04
809.874	7.00E-04
811.876	7.02E-04
813.879	6.86E-04
815.881	6.93E-04
817.884	7.00E-04
819.886	7.06E-04
821.889	7.00E-04
823.891	7.04E-04
825.894	7.08E-04
827.896	7.02E-04
829.899	7.02E-04
831.901	6.94E-04
833.904	7.03E-04
835.967	7.07E-04
837.909	7.15E-04
839.972	7.13E-04
841.914	7.04E-04
843.917	7.09E-04
845.919	6.96E-04
847.922	7.04E-04
849.924	6.93E-04
851.927	7.07E-04
853.929	7.12E-04
855.871	7.02E-04
857.874	6.96E-04
859.876	7.00E-04
861.879	7.02E-04
863.881	7.04E-04
865.884	7.09E-04
867.947	7.05E-04
869.889	7.25E-04
871.891	7.08E-04
873.894	7.27E-04
875.897	7.02E-04
877.899	7.06E-04
879.902	7.10E-04
881.904	7.07E-04
883.907	7.09E-04
885.909	7.20E-04
887.912	7.13E-04
889.914	7.09E-04
891.917	7.17E-04
893.919	7.19E-04
895.922	7.15E-04
897.924	7.14E-04
899.927	7.11E-04
901.929	7.26E-04
903.871	7.11E-04
905.935	7.15E-04
907.876	7.02E-04
909.879	7.16E-04
911.881	7.08E-04
913.884	7.19E-04
915.887	7.15E-04
917.889	7.10E-04
919.952	7.13E-04
921.894	7.15E-04
923.897	7.25E-04
925.96	7.32E-04
927.902	7.28E-04
929.904	7.31E-04
931.907	7.27E-04
933.909	7.13E-04
935.912	7.34E-04
937.914	7.30E-04
939.917	7.35E-04
941.919	7.32E-04
943.983	7.29E-04
945.925	7.38E-04
947.927	7.35E-04
949.93	7.38E-04
951.871	7.37E-04
953.874	7.38E-04
955.877	7.42E-04
957.879	7.38E-04
959.882	7.33E-04
961.884	7.23E-04
963.887	7.28E-04
965.889	7.37E-04
967.892	7.38E-04
969.894	7.42E-04
971.897	7.41E-04
973.899	7.41E-04
975.902	7.30E-04
977.904	7.42E-04
979.907	7.47E-04
981.909	7.38E-04
983.912	7.41E-04
985.915	7.37E-04
987.917	7.37E-04
989.92	7.35E-04
991.922	7.51E-04
993.925	7.33E-04
995.927	7.44E-04
997.93	7.38E-04
999.872	7.43E-04
1001.874	7.50E-04
1003.877	7.56E-04
1005.879	7.54E-04
1007.882	7.47E-04
1009.945	7.48E-04
1011.887	7.50E-04
1013.889	7.50E-04
1015.892	7.46E-04
1017.955	7.47E-04
1019.897	7.64E-04
1021.899	7.59E-04
1023.902	7.54E-04
1025.905	7.44E-04
1027.907	7.54E-04
1029.91	7.45E-04
1031.912	7.52E-04
1033.975	7.51E-04
1035.978	7.62E-04
1037.92	7.47E-04
1039.922	7.54E-04
1041.925	7.56E-04
1043.927	7.63E-04
1045.93	7.48E-04
1047.872	7.52E-04
1049.874	7.47E-04
1051.877	7.55E-04
1053.879	7.58E-04
1055.882	7.48E-04
1057.884	7.47E-04
1059.887	7.64E-04
1061.889	7.49E-04
1063.892	7.56E-04
1065.895	7.51E-04
1067.897	7.56E-04
1069.9	7.61E-04
1071.902	7.65E-04
1073.905	7.71E-04
1075.907	7.76E-04
1077.91	7.68E-04
1079.973	7.75E-04
1081.915	7.75E-04
1083.917	7.75E-04
1085.92	7.79E-04
1087.922	7.82E-04
1089.925	7.88E-04
1091.927	7.76E-04
1093.869	7.84E-04
1095.872	7.84E-04
1097.874	7.83E-04
1099.877	7.87E-04
1101.879	7.96E-04
1103.882	7.92E-04
1105.885	7.98E-04
1107.887	8.00E-04
1109.89	7.75E-04
1111.892	7.69E-04
1113.895	7.76E-04
1115.897	7.82E-04
1117.9	7.82E-04
1119.902	7.84E-04
1121.905	7.78E-04
1123.968	7.76E-04
1125.91	7.83E-04
1127.912	7.74E-04
1129.915	7.87E-04
1131.978	7.91E-04
1133.981	7.85E-04
1135.923	7.86E-04
1137.925	7.79E-04
1139.928	7.87E-04
1141.869	7.76E-04
1143.872	7.77E-04
1145.875	7.67E-04
1147.877	7.69E-04
1149.88	7.63E-04
1151.882	7.47E-04
1153.945	7.48E-04
1155.887	7.51E-04
1157.95	7.45E-04
1159.892	7.29E-04
1161.895	7.30E-04
1163.897	7.23E-04
1165.9	7.13E-04
1167.902	7.11E-04
1169.905	7.07E-04
1171.907	7.12E-04
1173.91	7.09E-04
1175.913	7.07E-04
1177.915	6.96E-04
1179.918	7.04E-04
1181.92	6.96E-04
1183.923	6.87E-04
1185.925	6.76E-04
1187.928	6.68E-04
1189.93	6.65E-04
1191.872	6.70E-04
1193.875	6.69E-04
1195.877	6.59E-04
1197.94	6.63E-04
1199.882	6.64E-04
1201.885	6.62E-04
1203.887	6.47E-04
1205.89	6.48E-04
1207.892	6.46E-04
1209.895	6.51E-04
1211.897	6.43E-04
1213.9	6.40E-04
1215.903	6.34E-04
1217.905	6.36E-04
1219.968	6.31E-04
1221.91	6.29E-04
1223.913	6.33E-04
1225.915	6.11E-04
1227.918	6.13E-04
1229.92	6.20E-04
1231.923	6.11E-04
1233.925	6.15E-04
1235.928	6.10E-04
1237.93	6.03E-04
1239.872	6.03E-04
1241.875	6.02E-04
1243.877	6.04E-04
1245.88	6.12E-04
1247.882	6.17E-04
1249.885	5.98E-04
1251.887	5.98E-04
1253.89	5.89E-04
1255.892	5.89E-04
1257.895	5.81E-04
1259.898	5.81E-04
1261.9	5.83E-04
1263.903	5.80E-04
1265.905	5.85E-04
1267.908	5.81E-04
1269.91	5.85E-04
1271.913	5.76E-04
1273.976	5.76E-04
1275.918	5.85E-04
1277.92	5.81E-04
1279.923	5.75E-04
1281.925	5.72E-04
1283.867	5.70E-04
1285.87	5.71E-04
1287.872	5.64E-04
1289.875	5.67E-04
1291.877	5.69E-04
1293.88	5.63E-04
1295.882	5.65E-04
1297.946	5.60E-04
1299.888	5.70E-04
1301.89	5.62E-04
1303.893	5.60E-04
1305.895	5.62E-04
1307.898	5.64E-04
1309.9	5.57E-04
1311.903	5.51E-04
1313.905	5.44E-04
1315.908	5.54E-04
1317.91	5.45E-04
1319.913	5.49E-04
1321.915	5.57E-04
1323.918	5.62E-04
1325.92	5.49E-04
1327.923	5.45E-04
1329.926	5.46E-04
1331.867	5.41E-04
1333.87	5.54E-04
1335.872	5.55E-04
1337.875	5.45E-04
1339.878	5.41E-04
1341.88	5.51E-04
1343.883	5.44E-04
1345.885	5.50E-04
1347.888	5.44E-04
1349.89	5.52E-04
1351.953	5.46E-04
1353.895	5.40E-04
1355.898	5.31E-04
1357.9	5.35E-04
1359.903	5.31E-04
1361.905	5.33E-04
1363.908	5.28E-04
1365.91	5.31E-04
1367.913	5.25E-04
1369.916	5.39E-04
1371.918	5.32E-04
1373.921	5.36E-04
1375.923	5.26E-04
1377.926	5.21E-04
1379.868	5.26E-04
1381.87	5.33E-04
1383.873	5.28E-04
1385.875	5.10E-04
1387.878	5.15E-04
1389.88	5.20E-04
1391.943	5.12E-04
1393.885	5.11E-04
1395.888	5.09E-04
1397.89	5.04E-04
1399.893	5.14E-04
1401.895	5.11E-04
1403.898	5.07E-04
1405.9	5.12E-04
1407.903	5.14E-04
1409.906	5.03E-04
1411.908	5.05E-04
1413.911	5.20E-04
1415.913	5.18E-04
1417.976	5.06E-04
1419.918	4.97E-04
1421.921	4.96E-04
1423.923	5.01E-04
1425.987	5.00E-04
1427.868	4.91E-04
1429.87	4.97E-04
1431.873	4.98E-04
1433.875	5.06E-04
1435.878	4.93E-04
1437.88	4.87E-04
1439.883	4.92E-04
1441.885	4.89E-04
1443.888	4.91E-04
1445.951	4.88E-04
1447.954	4.86E-04
1449.896	4.82E-04
1451.898	4.85E-04
1453.901	4.80E-04
1455.903	4.73E-04
1457.906	4.83E-04
1459.908	4.86E-04
1461.911	4.80E-04
1463.913	4.74E-04
1465.916	4.83E-04
1467.918	4.73E-04
1469.921	4.81E-04
1471.923	4.72E-04
1473.926	4.65E-04
1475.928	4.66E-04
1477.87	4.74E-04
1479.873	4.61E-04
1481.875	4.57E-04
1483.878	4.54E-04
1485.88	4.57E-04
1487.883	4.61E-04
1489.886	4.55E-04
1491.888	4.58E-04
1493.891	4.54E-04
1495.893	4.68E-04
1497.896	4.59E-04
1499.898	4.50E-04
1501.901	4.69E-04
1503.903	4.56E-04
1505.906	4.44E-04
1507.908	4.57E-04
1509.911	4.55E-04
1511.913	4.42E-04
1513.916	4.35E-04
1515.979	4.32E-04
1517.921	4.42E-04
1519.924	4.44E-04
1521.865	4.40E-04
1523.868	4.41E-04
1525.87	4.50E-04
1527.873	4.40E-04
1529.876	4.37E-04
1531.878	4.43E-04
1533.881	4.38E-04
1535.883	4.42E-04
1537.886	4.36E-04
1539.888	4.43E-04
1541.891	4.32E-04
1543.954	4.34E-04
1545.896	4.47E-04
1547.898	4.45E-04
1549.901	4.41E-04
1551.903	4.35E-04
1553.906	4.36E-04
1555.908	4.22E-04
1557.911	4.30E-04
1559.914	4.34E-04
1561.916	4.35E-04
1563.919	4.29E-04
1565.921	4.25E-04
1567.924	4.27E-04
1569.866	4.26E-04
1571.929	4.36E-04
1573.871	4.31E-04
1575.873	4.26E-04
1577.876	4.29E-04
1579.878	4.31E-04
1581.881	4.36E-04
1583.883	4.28E-04
1585.886	4.25E-04
1587.949	4.28E-04
1589.891	4.21E-04
1591.893	4.23E-04
1593.896	4.23E-04
1595.898	4.29E-04
1597.901	4.24E-04
1599.904	4.23E-04
1601.906	4.21E-04
1603.909	4.32E-04
1605.911	4.16E-04
1607.914	4.15E-04
1609.916	4.12E-04
1611.979	4.12E-04
1613.921	4.22E-04
1615.924	4.19E-04
1617.866	4.29E-04
1619.868	4.26E-04
1621.931	4.12E-04
1623.873	4.01E-04
1625.936	4.04E-04
1627.878	4.08E-04
1629.881	4.05E-04
1631.883	4.16E-04
1633.886	3.99E-04
1635.888	4.11E-04
1637.891	4.09E-04
1639.894	4.05E-04
1641.896	4.03E-04
1643.899	4.12E-04
1645.901	3.98E-04
1647.964	4.08E-04
1649.906	4.09E-04
1651.909	3.89E-04
1653.911	3.95E-04
1655.914	3.93E-04
1657.977	4.01E-04
1659.919	4.00E-04
1661.921	3.88E-04
1663.863	4.05E-04
1665.866	3.93E-04
1667.868	3.98E-04
1669.871	3.95E-04
1671.873	3.99E-04
1673.876	3.88E-04
1675.878	3.88E-04
1677.881	3.84E-04
1679.884	3.84E-04
1681.886	3.93E-04
1683.949	3.87E-04
1685.891	3.98E-04
1687.894	3.88E-04
1689.896	3.95E-04
1691.899	3.84E-04
1693.901	3.84E-04
1695.904	3.92E-04
1697.906	3.80E-04
1699.909	3.83E-04
1701.911	3.77E-04
1703.914	3.84E-04
1705.916	3.80E-04
1707.919	3.78E-04
1709.922	3.76E-04
1711.863	3.79E-04
1713.927	3.74E-04
1715.868	3.90E-04
1717.871	3.66E-04
1719.874	3.78E-04
1721.876	3.75E-04
1723.879	3.73E-04
1725.881	3.68E-04
1727.884	3.72E-04
1729.886	3.60E-04
1731.889	3.65E-04
1733.891	3.69E-04
1735.954	3.77E-04
1737.896	3.62E-04
1739.899	3.65E-04
1741.962	3.65E-04
1743.904	3.63E-04
1745.906	3.61E-04
1747.97	3.56E-04
1749.912	3.53E-04
1751.914	3.58E-04
1753.917	3.49E-04
1755.919	3.61E-04
1757.922	3.58E-04
1759.864	3.58E-04
1761.866	3.56E-04
1763.929	3.57E-04
1765.871	3.50E-04
1767.874	3.59E-04
1769.937	3.57E-04
1771.879	3.46E-04
1773.881	3.46E-04
1775.944	3.51E-04
1777.886	3.54E-04
1779.889	3.43E-04
1781.891	3.44E-04
1783.894	3.39E-04
1785.896	3.32E-04
1787.899	3.46E-04
1789.902	3.56E-04
1791.965	3.47E-04
1793.907	3.45E-04
1795.909	3.38E-04
1797.912	3.44E-04
1799.914	3.40E-04
1801.977	3.36E-04
1803.919	3.47E-04
1805.922	3.31E-04
1807.864	3.32E-04
1809.866	3.39E-04
1811.869	3.48E-04
1813.871	3.29E-04
1815.874	3.33E-04
1817.876	3.34E-04
1819.879	3.39E-04
1821.881	3.40E-04
1823.884	3.38E-04
1825.886	3.40E-04
1827.889	3.47E-04
1829.952	3.34E-04
1831.955	3.42E-04
1833.897	3.42E-04
1835.899	3.32E-04
1837.902	3.32E-04
1839.904	3.27E-04
1841.907	3.27E-04
1843.909	3.27E-04
1845.912	3.22E-04
1847.914	3.34E-04
1849.917	3.28E-04
1851.919	3.35E-04
1853.861	3.44E-04
1855.864	3.34E-04
1857.866	3.21E-04
1859.869	3.41E-04
1861.932	3.36E-04
1863.874	3.31E-04
1865.876	3.26E-04
1867.879	3.29E-04
1869.882	3.17E-04
1871.884	3.24E-04
1873.887	3.29E-04
1875.889	3.15E-04
1877.892	3.17E-04
1879.955	3.11E-04
1881.897	3.16E-04
1883.899	3.23E-04
1885.962	3.12E-04
1887.904	3.13E-04
1889.907	3.10E-04
1891.909	3.09E-04
1893.912	3.11E-04
1895.914	3.13E-04
1897.917	3.12E-04
1899.92	3.14E-04
1901.861	3.06E-04
1903.864	3.03E-04
1905.927	2.99E-04
1907.869	2.93E-04
1909.872	3.01E-04
1911.874	3.01E-04
1913.877	3.02E-04
1915.879	3.06E-04
1917.942	3.02E-04
1919.884	3.00E-04
1921.887	2.96E-04
1923.889	2.94E-04
1925.892	2.92E-04
1927.894	2.90E-04
1929.897	2.90E-04
1931.899	2.97E-04
1933.963	2.89E-04
1935.904	3.08E-04
1937.907	2.93E-04
1939.91	3.01E-04
1941.912	2.94E-04
1943.915	2.89E-04
1945.917	2.94E-04
1947.92	2.83E-04
1949.862	3.02E-04
1951.864	2.95E-04
1953.867	2.89E-04
1955.93	2.86E-04
1957.872	3.00E-04
1959.874	2.96E-04
1961.877	2.91E-04
1963.879	2.92E-04
1965.882	2.97E-04
1967.884	2.97E-04
1969.887	3.07E-04
1971.889	2.82E-04
1973.892	2.88E-04
1975.894	2.89E-04
1977.897	2.98E-04
1979.9	3.06E-04
1981.902	2.92E-04
1983.905	2.94E-04
1985.907	2.95E-04
1987.91	2.91E-04
1989.912	2.95E-04
1991.975	2.93E-04
1993.917	2.98E-04
1995.92	2.93E-04
1997.862	2.92E-04
1999.864	2.95E-04
2001.867	2.96E-04
2003.869	3.05E-04
2005.872	3.00E-04
2007.874	3.06E-04
2009.877	3.07E-04
2011.879	2.99E-04
2013.882	2.89E-04
2015.884	2.90E-04
2017.887	2.90E-04
2019.89	2.93E-04
2021.892	2.97E-04
2023.895	3.06E-04
2025.897	2.99E-04
2027.9	2.87E-04
2029.963	3.01E-04
2031.905	2.93E-04
2033.907	2.90E-04
2035.91	2.94E-04
2037.912	2.91E-04
2039.915	2.95E-04
2041.917	3.02E-04
2043.859	2.98E-04
2045.862	3.01E-04
2047.864	3.07E-04
2049.867	3.17E-04
2051.869	2.93E-04
2053.872	3.03E-04
2055.935	2.91E-04
2057.877	3.00E-04
2059.88	2.97E-04
2061.882	3.01E-04
2063.885	2.96E-04
2065.887	3.15E-04
2067.89	2.99E-04
2069.892	3.04E-04
2071.895	3.05E-04
2073.897	3.01E-04
2075.9	3.06E-04
2077.902	3.03E-04
2079.905	3.21E-04
2081.907	3.16E-04
2083.91	3.11E-04
2085.912	3.04E-04
2087.915	3.03E-04
2089.918	2.99E-04
2091.859	3.06E-04
2093.862	3.01E-04
2095.864	2.91E-04
2097.867	2.87E-04
2099.87	2.87E-04
2101.933	2.93E-04
2103.875	2.98E-04
2105.877	2.91E-04
2107.88	3.04E-04
2109.882	3.01E-04
2111.885	2.98E-04
2113.887	3.02E-04
2115.89	2.99E-04
2117.953	3.04E-04
2119.895	3.07E-04
2121.897	3.05E-04
2123.9	3.03E-04
2125.902	3.10E-04
2127.905	3.06E-04
2129.908	3.08E-04
2131.91	3.12E-04
2133.913	3.12E-04
2135.915	3.01E-04
2137.918	3.03E-04
2139.86	3.07E-04
2141.862	3.03E-04
2143.865	3.07E-04
2145.867	3.02E-04
2147.87	3.06E-04
2149.872	3.20E-04
2151.875	3.05E-04
2153.877	3.06E-04
2155.88	3.00E-04
2157.882	2.93E-04
2159.885	3.06E-04
2161.887	3.09E-04
2163.89	3.06E-04
2165.892	3.03E-04
2167.895	3.05E-04
2169.898	2.94E-04
2171.9	2.98E-04
2173.903	3.02E-04
2175.905	2.97E-04
2177.908	3.03E-04
2179.91	2.99E-04
2181.913	2.91E-04
2183.915	2.99E-04
2185.918	2.99E-04
2187.86	2.94E-04
2189.923	3.07E-04
2191.865	3.07E-04
2193.867	2.97E-04
2195.93	2.91E-04
2197.872	2.85E-04
2199.875	2.86E-04
2201.938	2.91E-04
2203.88	2.87E-04
2205.882	2.82E-04
2207.885	2.95E-04
2209.948	2.88E-04
2211.89	2.86E-04
2213.893	2.80E-04
2215.895	2.88E-04
2217.898	2.84E-04
2219.961	2.86E-04
2221.903	2.84E-04
2223.905	2.86E-04
2225.908	2.91E-04
2227.91	2.79E-04
2229.913	2.85E-04
2231.915	2.78E-04
2233.857	2.76E-04
2235.86	2.76E-04
2237.862	2.84E-04
2239.865	2.71E-04
2241.867	2.68E-04
2243.87	2.71E-04
2245.872	2.83E-04
2247.875	2.84E-04
2249.938	2.62E-04
2251.88	2.67E-04
2253.883	2.73E-04
2255.885	2.78E-04
2257.888	2.67E-04
2259.951	2.66E-04
2261.893	2.69E-04
2263.956	2.72E-04
2265.898	2.66E-04
2267.961	2.63E-04
2269.903	2.68E-04
2271.905	2.63E-04
2273.908	2.70E-04
2275.91	2.67E-04
2277.913	2.69E-04
2279.916	2.76E-04
2281.918	2.73E-04
2283.86	2.79E-04
2285.862	2.75E-04
2287.926	2.65E-04
2289.867	2.73E-04
2291.87	2.66E-04
2293.873	2.69E-04
2295.875	2.61E-04
2297.878	2.74E-04
2299.88	2.65E-04
2301.883	2.72E-04
2303.946	2.58E-04
2305.888	2.58E-04
2307.89	2.69E-04
2309.893	2.59E-04
2311.895	2.73E-04
2313.898	2.65E-04
2315.9	2.66E-04
2317.903	2.62E-04
2319.906	2.77E-04
2321.908	2.65E-04
2323.911	2.63E-04
2325.913	2.74E-04
2327.916	2.83E-04
2329.857	2.66E-04
2331.86	2.64E-04
2333.863	2.74E-04
2335.865	2.67E-04
2337.868	2.70E-04
2339.87	2.57E-04
2341.873	2.52E-04
2343.875	2.50E-04
2345.878	2.55E-04
2347.88	2.56E-04
2349.883	2.51E-04
2351.885	2.47E-04
2353.888	2.53E-04
2355.89	2.56E-04
2357.893	2.64E-04
2359.896	2.52E-04
2361.898	2.62E-04
2363.901	2.58E-04
2365.903	2.51E-04
2367.906	2.59E-04
2369.969	2.77E-04
2371.911	2.57E-04
2373.913	2.65E-04
2375.916	2.75E-04
2377.858	2.66E-04
2379.86	2.68E-04
2381.863	2.68E-04
2383.865	2.72E-04
2385.868	2.74E-04
2387.87	2.82E-04
2389.873	2.92E-04
2391.936	2.87E-04
2393.878	2.84E-04
2395.88	2.81E-04
2397.883	2.97E-04
2399.886	2.95E-04
2401.888	2.90E-04
2403.891	2.83E-04
2405.893	2.96E-04
2407.956	2.87E-04
2409.898	2.89E-04
2411.901	2.95E-04
2413.903	2.96E-04
2415.906	2.90E-04
2417.908	3.02E-04
2419.911	2.90E-04
2421.913	2.97E-04
2423.855	2.96E-04
2425.918	3.06E-04
2427.86	2.97E-04
2429.863	2.95E-04
2431.865	2.95E-04
2433.929	3.14E-04
2435.87	2.95E-04
2437.873	2.97E-04
2439.875	2.97E-04
2441.878	2.92E-04
2443.881	2.89E-04
2445.883	3.06E-04
2447.946	3.06E-04
2449.888	3.12E-04
2451.891	3.11E-04
2453.893	3.15E-04
2455.896	3.07E-04
2457.898	3.12E-04
2459.901	3.09E-04
2462.025	3.16E-04
2463.906	3.02E-04
2465.908	3.20E-04
2467.911	3.09E-04
2469.914	3.19E-04
2471.977	3.17E-04
2473.858	3.07E-04
2475.86	3.20E-04
2477.863	3.17E-04
2479.865	3.09E-04
2481.868	3.13E-04
2483.931	3.05E-04
2485.873	3.09E-04
2487.876	3.15E-04
2489.878	3.20E-04
2491.881	3.17E-04
2493.883	2.99E-04
2495.886	3.05E-04
2497.949	3.20E-04
2499.891	3.14E-04
2501.893	3.14E-04
2503.896	3.09E-04
2505.898	3.08E-04
2507.901	3.27E-04
2509.904	3.08E-04
2511.906	3.15E-04
2513.909	3.15E-04
2515.911	3.10E-04
2517.914	3.10E-04
2519.855	3.14E-04
2521.858	3.13E-04
2523.861	3.09E-04
2525.863	3.07E-04
2527.866	3.02E-04
2529.868	3.08E-04
2531.871	3.17E-04
2533.873	3.12E-04
2535.876	3.15E-04
2537.878	3.20E-04
2539.881	3.18E-04
2541.883	3.18E-04
2543.886	3.16E-04
2545.888	3.18E-04
2547.891	3.25E-04
2549.954	3.11E-04
2551.896	3.08E-04
2553.959	3.07E-04
2555.901	3.18E-04
2557.904	3.26E-04
2559.906	3.09E-04
2561.909	3.12E-04
2563.911	3.15E-04
2565.914	3.20E-04
2567.856	3.15E-04
2569.858	3.14E-04
2571.861	3.20E-04
2573.863	3.12E-04
2575.926	3.06E-04
2577.868	3.08E-04
2579.871	3.07E-04
2581.934	3.03E-04
2583.876	3.11E-04
2585.878	2.99E-04
2587.881	2.94E-04
2589.944	2.93E-04
2591.886	2.83E-04
2593.889	2.86E-04
2595.891	2.87E-04
2597.894	3.03E-04
2599.896	2.83E-04
2601.899	2.85E-04
2603.962	2.80E-04
2605.904	2.76E-04
2607.906	2.73E-04
2609.909	2.77E-04
2611.911	2.79E-04
2613.914	2.71E-04
2615.916	2.94E-04
2617.858	2.72E-04
2619.922	2.85E-04
2621.863	2.84E-04
2623.866	2.68E-04
2625.868	2.73E-04
2627.871	2.75E-04
2629.873	2.65E-04
2631.876	2.65E-04
2633.879	2.63E-04
2635.881	2.60E-04
2637.884	2.60E-04
2639.947	2.54E-04
2641.889	2.53E-04
2643.891	2.57E-04
2645.894	2.65E-04
2647.896	2.61E-04
2649.899	2.60E-04
2651.901	2.56E-04
2653.904	2.51E-04
2655.906	2.51E-04
2657.909	2.51E-04
2659.911	2.66E-04
2661.853	2.47E-04
2663.917	2.54E-04
2665.858	2.50E-04
2667.861	2.60E-04
2669.863	2.51E-04
2671.927	2.47E-04
2673.869	2.49E-04
2675.871	2.50E-04
2677.874	2.35E-04
2679.876	2.56E-04
2681.879	2.38E-04
2683.881	2.39E-04
2685.884	2.40E-04
2687.886	2.29E-04
2689.889	2.31E-04
2691.891	2.37E-04
2693.894	2.23E-04
2695.896	2.26E-04
2697.899	2.20E-04
2699.901	2.23E-04
