# Supplementary material for: Rapid, label-free surface plasmon resonance discrimination between Bothrops and Crotalus venoms using clinical antivenom as the capture reagent
Source: PLoS Negl Trop Dis. 2026 Jan 6;20(1):e0013501. doi: 10.1371/journal.pntd.0013501 (PMC12799187; doi:10.1371/journal.pntd.0013501)
Supplement: S1 File — Ensure that you have a working installation of MATLAB from MathWorks. Before running any of the MATLAB scripts (‘plot_figure_6a_4a.m’, ‘plot_figure_6b_4b.m’, ‘plot_figure_6c_5a.m’, and ‘plot_figure_6d_5b.m’) to generate the figure plots (Figs 4, 5, and 6), make sure all required files are unzipped into the same folder. Then, set MATLAB’s current directory to this folder before executing the scripts to avoid file path issues. This will help ensure that all dependencies are accessible and the scripts run without errors. (ZIP) [file pntd.0013501.s001.zip › S1 File Experimental dataset/FIG4B.txt]

0	0
2.002	1.21E-05
4.005	2.43E-05
6.007	2.60E-05
8.01	4.22E-05
10.012	4.92E-05
12.015	6.34E-05
13.957	6.89E-05
15.959	9.59E-05
17.962	1.28E-04
19.964	1.40E-04
21.967	1.61E-04
23.969	1.73E-04
25.972	1.95E-04
27.974	2.11E-04
29.977	2.26E-04
31.98	2.46E-04
33.982	2.50E-04
35.985	2.76E-04
37.987	2.98E-04
39.99	3.20E-04
41.992	3.46E-04
43.995	3.62E-04
45.997	3.68E-04
48	3.73E-04
50.002	3.97E-04
52.005	4.29E-04
54.007	4.40E-04
56.01	4.58E-04
58.073	4.74E-04
60.015	5.10E-04
61.957	5.03E-04
64.02	5.23E-04
65.962	5.55E-04
67.964	5.67E-04
69.967	5.88E-04
71.969	5.95E-04
73.972	6.07E-04
75.975	6.44E-04
77.977	6.53E-04
79.98	6.69E-04
81.982	6.75E-04
83.985	6.92E-04
85.987	7.14E-04
87.99	7.38E-04
89.992	7.43E-04
91.995	7.42E-04
94.058	7.71E-04
96	7.87E-04
98.002	8.04E-04
100.005	8.18E-04
102.008	8.26E-04
104.01	8.42E-04
106.013	8.59E-04
107.954	8.57E-04
110.018	8.85E-04
111.959	8.85E-04
113.962	8.97E-04
115.965	9.01E-04
117.967	9.23E-04
119.97	9.36E-04
121.972	9.39E-04
123.975	9.51E-04
125.977	9.70E-04
127.98	9.82E-04
129.982	9.90E-04
131.985	9.99E-04
133.987	1.02E-03
135.99	1.03E-03
137.992	1.04E-03
139.995	1.05E-03
141.998	1.07E-03
144	1.07E-03
146.003	1.07E-03
148.005	1.08E-03
150.068	1.12E-03
152.01	1.12E-03
154.013	1.12E-03
155.955	1.13E-03
157.957	1.13E-03
159.96	1.14E-03
162.023	1.16E-03
163.965	1.16E-03
165.967	1.17E-03
167.97	1.17E-03
169.972	1.19E-03
172.036	1.19E-03
173.977	1.20E-03
175.98	1.21E-03
177.982	1.24E-03
179.985	1.24E-03
181.987	1.23E-03
183.99	1.25E-03
185.993	1.27E-03
187.995	1.27E-03
189.998	1.29E-03
192	1.29E-03
194.003	1.30E-03
196.005	1.33E-03
198.008	1.33E-03
200.01	1.33E-03
202.013	1.34E-03
203.955	1.34E-03
206.018	1.35E-03
207.96	1.35E-03
209.962	1.36E-03
211.965	1.37E-03
213.967	1.38E-03
215.97	1.39E-03
217.972	1.40E-03
219.975	1.40E-03
221.977	1.41E-03
224.041	1.41E-03
225.983	1.43E-03
227.985	1.45E-03
229.988	1.45E-03
231.99	1.45E-03
233.993	1.45E-03
235.995	1.45E-03
237.998	1.48E-03
240.061	1.47E-03
242.064	1.48E-03
244.066	1.48E-03
246.069	1.50E-03
248.071	1.51E-03
249.952	1.51E-03
251.955	1.52E-03
253.957	1.52E-03
255.96	1.52E-03
257.962	1.53E-03
259.965	1.54E-03
261.967	1.56E-03
263.97	1.55E-03
265.973	1.55E-03
267.975	1.58E-03
269.978	1.58E-03
271.98	1.58E-03
274.043	1.59E-03
275.985	1.58E-03
277.988	1.58E-03
279.99	1.60E-03
281.993	1.62E-03
283.995	1.62E-03
285.998	1.63E-03
288.061	1.64E-03
290.003	1.64E-03
292.005	1.66E-03
294.008	1.66E-03
296.011	1.67E-03
297.952	1.67E-03
299.955	1.68E-03
301.957	1.66E-03
303.96	1.68E-03
305.963	1.68E-03
307.965	1.68E-03
309.968	1.68E-03
311.97	1.69E-03
313.973	1.69E-03
315.975	1.71E-03
317.978	1.72E-03
319.98	1.72E-03
321.983	1.72E-03
323.985	1.72E-03
325.988	1.72E-03
327.99	1.73E-03
330.054	1.72E-03
331.995	1.74E-03
333.998	1.74E-03
336.001	1.74E-03
338.003	1.75E-03
340.006	1.76E-03
342.008	1.76E-03
344.011	1.78E-03
345.953	1.77E-03
347.955	1.79E-03
349.958	1.79E-03
351.96	1.80E-03
353.963	1.79E-03
355.965	1.80E-03
357.968	1.80E-03
359.97	1.83E-03
361.973	1.83E-03
364.036	1.83E-03
365.978	1.83E-03
367.98	1.84E-03
369.983	1.83E-03
371.985	1.83E-03
373.988	1.84E-03
375.991	1.84E-03
377.993	1.84E-03
379.996	1.85E-03
381.998	1.85E-03
384.001	1.86E-03
386.064	1.87E-03
388.006	1.87E-03
390.008	1.87E-03
392.011	1.86E-03
393.953	1.86E-03
395.955	1.86E-03
397.958	1.88E-03
399.96	1.88E-03
402.023	1.89E-03
404.026	1.90E-03
406.029	1.90E-03
408.031	1.90E-03
410.034	1.91E-03
411.975	1.89E-03
413.978	1.90E-03
415.981	1.90E-03
417.983	1.92E-03
419.986	1.93E-03
421.988	1.94E-03
423.991	1.94E-03
425.993	1.92E-03
427.996	1.93E-03
429.998	1.94E-03
432.001	1.93E-03
434.003	1.93E-03
436.006	1.94E-03
438.008	1.95E-03
439.95	1.95E-03
441.953	1.97E-03
443.955	1.97E-03
445.958	1.98E-03
447.96	1.97E-03
449.963	1.98E-03
451.965	1.97E-03
453.968	1.97E-03
455.971	1.96E-03
457.973	1.99E-03
459.976	1.97E-03
461.978	1.99E-03
463.981	1.99E-03
465.983	1.99E-03
467.986	2.00E-03
469.988	2.00E-03
471.991	2.01E-03
473.993	2.01E-03
475.996	2.01E-03
477.998	2.02E-03
480.001	2.05E-03
482.003	2.05E-03
484.006	2.02E-03
486.009	2.02E-03
487.95	2.05E-03
490.014	2.05E-03
492.016	2.05E-03
493.958	2.07E-03
495.961	2.06E-03
497.963	2.07E-03
499.966	2.06E-03
502.029	2.07E-03
503.971	2.07E-03
505.973	2.08E-03
507.976	2.06E-03
509.978	2.06E-03
511.981	2.06E-03
513.983	2.07E-03
515.986	2.05E-03
517.988	2.07E-03
519.991	2.06E-03
521.993	2.07E-03
523.996	2.07E-03
525.999	2.07E-03
528.001	2.08E-03
530.004	2.09E-03
532.006	2.09E-03
534.009	2.10E-03
535.951	2.08E-03
537.953	2.09E-03
539.956	2.10E-03
541.958	2.11E-03
543.961	2.12E-03
545.963	2.10E-03
547.966	2.09E-03
549.968	2.10E-03
551.971	2.13E-03
553.973	2.10E-03
555.976	2.11E-03
558.039	2.11E-03
559.981	2.10E-03
561.983	2.11E-03
563.986	2.11E-03
565.989	2.12E-03
568.052	2.13E-03
569.994	2.14E-03
571.996	2.13E-03
573.999	2.14E-03
576.001	2.13E-03
578.004	2.15E-03
580.006	2.15E-03
582.009	2.16E-03
583.951	2.16E-03
585.953	2.16E-03
587.956	2.16E-03
589.958	2.15E-03
591.961	2.16E-03
593.963	2.16E-03
595.966	2.17E-03
597.968	2.18E-03
599.971	2.17E-03
601.973	2.16E-03
603.976	2.16E-03
606.039	2.17E-03
607.981	2.18E-03
609.984	2.19E-03
611.986	2.19E-03
614.049	2.18E-03
615.991	2.19E-03
617.994	2.19E-03
619.996	2.20E-03
621.999	2.18E-03
624.001	2.18E-03
626.065	2.18E-03
628.006	2.19E-03
629.948	2.20E-03
631.951	2.19E-03
633.953	2.21E-03
636.017	2.21E-03
637.958	2.20E-03
639.961	2.21E-03
641.963	2.21E-03
643.966	2.22E-03
645.969	2.21E-03
647.971	2.23E-03
649.974	2.23E-03
651.976	2.24E-03
653.979	2.24E-03
655.981	2.24E-03
657.984	2.23E-03
659.986	2.24E-03
661.989	2.22E-03
663.991	2.25E-03
665.994	2.24E-03
667.996	2.27E-03
670.06	2.25E-03
672.001	2.25E-03
674.004	2.24E-03
676.007	2.26E-03
677.948	2.27E-03
679.951	2.27E-03
681.953	2.25E-03
683.956	2.25E-03
685.959	2.26E-03
687.961	2.27E-03
689.964	2.25E-03
691.966	2.26E-03
693.969	2.24E-03
695.971	2.27E-03
697.974	2.28E-03
699.976	2.26E-03
701.979	2.26E-03
703.981	2.27E-03
705.984	2.28E-03
708.047	2.26E-03
709.989	2.29E-03
711.991	2.28E-03
713.994	2.29E-03
715.997	2.29E-03
717.999	2.30E-03
720.002	2.29E-03
722.004	2.30E-03
724.007	2.30E-03
725.948	2.29E-03
727.951	2.30E-03
729.954	2.29E-03
731.956	2.29E-03
733.959	2.31E-03
735.961	2.30E-03
737.964	2.29E-03
739.966	2.29E-03
741.969	2.29E-03
744.032	2.29E-03
745.974	2.29E-03
747.976	2.32E-03
749.979	2.33E-03
751.981	2.32E-03
753.984	2.33E-03
755.987	2.33E-03
757.989	2.33E-03
759.992	2.31E-03
761.994	2.33E-03
763.997	2.32E-03
765.999	2.31E-03
768.002	2.32E-03
770.004	2.33E-03
772.067	2.33E-03
773.949	2.32E-03
775.951	2.33E-03
777.954	2.33E-03
779.956	2.32E-03
781.959	2.33E-03
783.961	2.34E-03
785.964	2.35E-03
787.966	2.35E-03
789.969	2.35E-03
791.971	2.36E-03
793.974	2.35E-03
795.976	2.36E-03
797.979	2.35E-03
799.982	2.35E-03
801.984	2.37E-03
803.987	2.37E-03
806.05	2.36E-03
807.992	2.36E-03
809.994	2.35E-03
811.997	2.36E-03
814.06	2.37E-03
816.002	2.36E-03
818.004	2.36E-03
819.946	2.37E-03
821.949	2.38E-03
823.951	2.37E-03
825.954	2.38E-03
827.956	2.38E-03
829.959	2.38E-03
831.961	2.38E-03
833.964	2.37E-03
836.027	2.37E-03
837.969	2.37E-03
839.972	2.39E-03
841.974	2.38E-03
843.977	2.39E-03
845.979	2.37E-03
847.982	2.38E-03
849.984	2.39E-03
852.047	2.39E-03
853.989	2.39E-03
855.992	2.38E-03
857.994	2.38E-03
859.997	2.38E-03
861.999	2.41E-03
864.002	2.41E-03
866.005	2.40E-03
867.946	2.39E-03
869.949	2.39E-03
871.951	2.39E-03
873.954	2.40E-03
875.956	2.38E-03
877.959	2.37E-03
880.022	2.39E-03
881.964	2.40E-03
883.967	2.39E-03
885.969	2.40E-03
887.972	2.40E-03
889.974	2.42E-03
891.977	2.42E-03
894.04	2.42E-03
895.982	2.43E-03
897.984	2.41E-03
899.987	2.40E-03
901.989	2.40E-03
903.992	2.42E-03
905.994	2.41E-03
907.997	2.42E-03
910	2.43E-03
912.002	2.42E-03
914.005	2.41E-03
915.946	2.42E-03
917.949	2.42E-03
919.952	2.43E-03
921.954	2.43E-03
923.957	2.43E-03
925.959	2.44E-03
927.962	2.42E-03
929.964	2.44E-03
932.027	2.44E-03
933.969	2.44E-03
935.972	2.45E-03
937.974	2.45E-03
939.977	2.43E-03
941.979	2.44E-03
944.043	2.44E-03
945.984	2.43E-03
947.987	2.45E-03
949.99	2.44E-03
952.053	2.45E-03
953.995	2.46E-03
955.997	2.44E-03
958	2.44E-03
960.002	2.44E-03
962.005	2.45E-03
963.947	2.44E-03
965.949	2.44E-03
967.952	2.44E-03
969.954	2.46E-03
971.957	2.46E-03
973.959	2.44E-03
976.022	2.44E-03
977.964	2.44E-03
979.967	2.45E-03
981.969	2.45E-03
984.033	2.44E-03
985.974	2.44E-03
988.038	2.46E-03
989.98	2.47E-03
991.982	2.46E-03
993.985	2.47E-03
995.987	2.47E-03
997.99	2.47E-03
999.992	2.48E-03
1001.995	2.48E-03
1003.997	2.48E-03
1006	2.45E-03
1008.002	2.46E-03
1009.944	2.48E-03
1011.947	2.46E-03
1013.949	2.47E-03
1015.952	2.45E-03
1017.954	2.46E-03
1019.957	2.47E-03
1021.959	2.48E-03
1023.962	2.47E-03
1026.025	2.49E-03
1027.967	2.48E-03
1029.97	2.47E-03
1031.972	2.47E-03
1033.975	2.48E-03
1035.977	2.48E-03
1037.98	2.48E-03
1039.982	2.48E-03
1041.985	2.47E-03
1043.987	2.47E-03
1045.99	2.47E-03
1047.992	2.47E-03
1049.995	2.48E-03
1051.997	2.48E-03
1054	2.47E-03
1056.002	2.47E-03
1057.944	2.48E-03
1059.947	2.47E-03
1061.949	2.48E-03
1063.952	2.49E-03
1065.954	2.47E-03
1067.957	2.47E-03
1069.96	2.49E-03
1071.962	2.48E-03
1073.965	2.48E-03
1075.967	2.47E-03
1077.97	2.49E-03
1079.972	2.48E-03
1081.975	2.49E-03
1083.977	2.48E-03
1085.98	2.48E-03
1087.982	2.49E-03
1089.985	2.48E-03
1091.987	2.46E-03
1093.99	2.47E-03
1096.053	2.46E-03
1097.995	2.46E-03
1099.998	2.46E-03
1102	2.45E-03
1104.003	2.45E-03
1105.944	2.43E-03
1107.947	2.41E-03
1109.95	2.42E-03
1111.952	2.43E-03
1113.955	2.43E-03
1115.957	2.43E-03
1117.96	2.41E-03
1119.962	2.41E-03
1121.965	2.41E-03
1123.967	2.42E-03
1125.97	2.40E-03
1127.972	2.42E-03
1129.975	2.39E-03
1131.977	2.42E-03
1134.041	2.42E-03
1136.043	2.41E-03
1137.985	2.42E-03
1139.988	2.42E-03
1141.99	2.40E-03
1143.993	2.39E-03
1145.995	2.38E-03
1148.058	2.38E-03
1150.061	2.39E-03
1152.003	2.37E-03
1153.945	2.37E-03
1155.947	2.38E-03
1157.95	2.38E-03
1159.952	2.37E-03
1161.955	2.36E-03
1163.957	2.37E-03
1165.96	2.37E-03
1167.962	2.38E-03
1169.965	2.36E-03
1171.967	2.37E-03
1174.031	2.34E-03
1175.972	2.35E-03
1177.975	2.35E-03
1179.978	2.35E-03
1181.98	2.34E-03
1183.983	2.34E-03
1185.985	2.35E-03
1188.048	2.33E-03
1189.99	2.34E-03
1191.993	2.34E-03
1193.995	2.34E-03
1195.998	2.32E-03
1198	2.32E-03
1199.942	2.32E-03
1201.945	2.33E-03
1203.947	2.33E-03
1205.95	2.32E-03
1207.952	2.32E-03
1210.016	2.33E-03
1211.957	2.33E-03
1213.96	2.32E-03
1215.962	2.31E-03
1217.965	2.31E-03
1219.968	2.31E-03
1221.97	2.30E-03
1224.033	2.30E-03
1225.975	2.31E-03
1227.978	2.30E-03
1229.98	2.30E-03
1231.983	2.30E-03
1233.985	2.29E-03
1235.988	2.30E-03
1237.99	2.30E-03
1239.993	2.32E-03
1241.995	2.29E-03
1243.998	2.30E-03
1246	2.29E-03
1247.942	2.29E-03
1249.945	2.29E-03
1251.947	2.30E-03
1253.95	2.29E-03
1256.013	2.30E-03
1258.016	2.30E-03
1259.958	2.30E-03
1261.96	2.28E-03
1263.963	2.29E-03
1265.965	2.29E-03
1267.968	2.29E-03
1269.97	2.30E-03
1271.973	2.28E-03
1273.975	2.28E-03
1275.978	2.27E-03
1277.98	2.27E-03
1279.983	2.28E-03
1281.985	2.27E-03
1284.049	2.28E-03
1286.051	2.27E-03
1287.993	2.27E-03
1289.996	2.26E-03
1291.998	2.26E-03
1294.001	2.26E-03
1296.003	2.26E-03
1298.006	2.28E-03
1300.008	2.27E-03
1302.011	2.25E-03
1304.013	2.26E-03
1306.016	2.26E-03
1308.018	2.26E-03
1310.021	2.26E-03
1312.023	2.27E-03
1314.026	2.26E-03
1316.028	2.24E-03
1317.97	2.25E-03
1319.973	2.25E-03
1322.036	2.25E-03
1324.039	2.25E-03
1325.98	2.24E-03
1327.983	2.23E-03
1329.986	2.23E-03
1331.988	2.24E-03
1333.991	2.23E-03
1335.993	2.22E-03
1337.996	2.24E-03
1339.998	2.23E-03
1342.001	2.24E-03
1343.943	2.23E-03
1345.945	2.23E-03
1347.948	2.24E-03
1350.011	2.22E-03
1352.013	2.24E-03
1354.016	2.22E-03
1356.018	2.22E-03
1358.021	2.22E-03
1360.024	2.22E-03
1362.026	2.22E-03
1363.968	2.23E-03
1365.97	2.23E-03
1367.973	2.22E-03
1369.976	2.21E-03
1371.978	2.22E-03
1373.981	2.21E-03
1375.983	2.21E-03
1377.986	2.21E-03
1379.988	2.21E-03
1381.991	2.22E-03
1383.993	2.21E-03
1386.056	2.21E-03
1388.059	2.21E-03
1390.062	2.20E-03
1391.943	2.20E-03
1393.945	2.19E-03
1395.948	2.20E-03
1397.95	2.19E-03
1400.014	2.18E-03
1401.955	2.20E-03
1403.958	2.20E-03
1405.96	2.20E-03
1407.963	2.19E-03
1409.966	2.19E-03
1411.968	2.18E-03
1413.971	2.19E-03
1415.973	2.19E-03
1417.976	2.19E-03
1419.978	2.18E-03
1421.981	2.19E-03
1423.983	2.19E-03
1425.986	2.20E-03
1427.988	2.18E-03
1429.991	2.18E-03
1432.054	2.19E-03
1433.996	2.20E-03
1435.998	2.19E-03
1437.94	2.19E-03
1439.943	2.20E-03
1441.945	2.17E-03
1443.948	2.19E-03
1445.95	2.18E-03
1447.953	2.19E-03
1449.955	2.18E-03
1451.958	2.19E-03
1453.961	2.19E-03
1455.963	2.18E-03
1457.966	2.17E-03
1459.968	2.17E-03
1461.971	2.17E-03
1463.973	2.17E-03
1465.976	2.17E-03
1467.978	2.17E-03
1469.981	2.16E-03
1471.983	2.17E-03
1473.986	2.16E-03
1475.988	2.15E-03
1477.991	2.16E-03
1479.994	2.15E-03
1482.057	2.16E-03
1483.999	2.15E-03
1485.94	2.17E-03
1487.943	2.16E-03
1489.945	2.18E-03
1491.948	2.17E-03
1493.951	2.16E-03
1495.953	2.16E-03
1498.016	2.16E-03
1499.958	2.15E-03
1501.961	2.15E-03
1504.024	2.16E-03
1505.966	2.15E-03
1507.968	2.15E-03
1509.971	2.15E-03
1511.973	2.15E-03
1514.037	2.15E-03
1515.978	2.15E-03
1517.981	2.16E-03
1519.983	2.16E-03
1521.986	2.14E-03
1523.989	2.16E-03
1525.991	2.16E-03
1527.994	2.13E-03
1530.057	2.14E-03
1531.999	2.15E-03
1533.941	2.13E-03
1535.943	2.13E-03
1537.946	2.13E-03
1539.948	2.13E-03
1541.951	2.13E-03
1543.953	2.13E-03
1545.956	2.12E-03
1547.958	2.13E-03
1549.961	2.13E-03
1551.963	2.13E-03
1553.966	2.13E-03
1555.968	2.13E-03
1557.971	2.12E-03
1559.973	2.12E-03
1561.976	2.12E-03
1563.979	2.12E-03
1565.981	2.13E-03
1567.984	2.11E-03
1569.986	2.11E-03
1571.989	2.12E-03
1573.991	2.13E-03
1575.994	2.13E-03
1577.996	2.13E-03
1579.999	2.11E-03
1581.941	2.11E-03
1583.943	2.12E-03
1585.946	2.12E-03
1587.948	2.11E-03
1589.951	2.12E-03
1591.953	2.12E-03
1593.956	2.11E-03
1596.019	2.10E-03
1597.961	2.10E-03
1599.963	2.12E-03
1601.966	2.12E-03
1603.969	2.11E-03
1605.971	2.10E-03
1607.974	2.10E-03
1609.976	2.12E-03
1611.979	2.12E-03
1613.981	2.11E-03
1615.984	2.11E-03
1617.986	2.11E-03
1619.989	2.11E-03
1621.991	2.11E-03
1623.994	2.10E-03
1625.996	2.10E-03
1627.938	2.10E-03
1629.941	2.10E-03
1631.943	2.10E-03
1633.946	2.10E-03
1635.948	2.11E-03
1637.951	2.10E-03
1639.953	2.10E-03
1641.956	2.09E-03
1643.959	2.09E-03
1645.961	2.10E-03
1648.024	2.10E-03
1649.966	2.09E-03
1651.969	2.10E-03
1654.032	2.11E-03
1655.974	2.11E-03
1657.976	2.10E-03
1659.979	2.11E-03
1661.981	2.09E-03
1663.984	2.09E-03
1665.986	2.09E-03
1667.989	2.10E-03
1669.991	2.10E-03
1672.055	2.10E-03
1673.997	2.09E-03
1675.938	2.11E-03
1677.941	2.11E-03
1679.943	2.11E-03
1681.946	2.07E-03
1683.949	2.08E-03
1685.951	2.09E-03
1687.954	2.09E-03
1689.956	2.07E-03
1691.959	2.07E-03
1693.961	2.08E-03
1695.964	2.06E-03
1697.966	2.07E-03
1700.029	2.06E-03
1701.971	2.07E-03
1703.974	2.07E-03
1705.976	2.07E-03
1707.979	2.06E-03
1709.981	2.06E-03
1711.984	2.08E-03
1713.987	2.07E-03
1715.989	2.07E-03
1717.992	2.06E-03
1719.994	2.07E-03
1721.997	2.05E-03
1723.939	2.05E-03
1725.941	2.06E-03
1727.944	2.06E-03
1729.946	2.05E-03
1731.949	2.05E-03
1733.951	2.06E-03
1735.954	2.06E-03
1737.956	2.06E-03
1739.959	2.06E-03
1741.961	2.06E-03
1743.964	2.05E-03
1745.966	2.05E-03
1747.969	2.05E-03
1749.971	2.05E-03
1751.974	2.05E-03
1754.037	2.03E-03
1755.979	2.04E-03
1758.042	2.04E-03
1759.984	2.04E-03
1761.987	2.04E-03
1763.989	2.04E-03
1765.992	2.05E-03
1767.994	2.03E-03
1769.997	2.02E-03
1771.939	2.02E-03
1773.941	2.02E-03
1775.944	2.01E-03
1777.946	2.00E-03
1779.949	2.00E-03
1782.012	2.00E-03
1783.954	2.02E-03
1785.956	2.02E-03
1787.959	2.03E-03
1789.961	2.03E-03
1791.964	2.03E-03
1793.967	2.04E-03
1795.969	2.03E-03
1798.032	2.02E-03
1799.974	2.03E-03
1801.977	2.03E-03
1803.979	2.02E-03
1805.982	2.02E-03
1807.984	2.02E-03
1810.047	2.02E-03
1811.989	2.02E-03
1813.992	2.03E-03
1815.994	2.02E-03
1817.936	2.01E-03
1819.939	2.02E-03
1821.941	2.02E-03
1823.944	2.01E-03
1825.946	2.02E-03
1827.949	2.02E-03
1829.951	2.01E-03
1831.954	2.03E-03
1833.957	2.01E-03
1835.959	2.01E-03
1837.962	2.01E-03
1839.964	2.02E-03
1841.967	2.01E-03
1843.969	2.03E-03
1845.972	2.02E-03
1847.974	2.00E-03
1849.977	2.00E-03
1851.979	2.00E-03
1853.982	2.00E-03
1855.984	2.00E-03
1857.987	2.02E-03
1859.989	2.01E-03
1861.992	2.00E-03
1864.055	2.00E-03
1865.936	2.00E-03
1867.939	1.99E-03
1870.002	2.00E-03
1871.944	2.00E-03
1873.947	2.01E-03
1875.949	2.00E-03
1877.952	2.00E-03
1879.954	2.00E-03
1881.957	2.01E-03
1883.959	2.00E-03
1885.962	2.00E-03
1887.964	2.00E-03
1889.967	2.01E-03
1891.969	2.01E-03
1894.033	2.02E-03
1895.974	2.04E-03
1897.977	2.05E-03
1899.979	2.08E-03
1901.982	2.10E-03
1903.985	2.12E-03
1905.987	2.14E-03
1907.99	2.18E-03
1909.992	2.18E-03
1912.055	2.21E-03
1913.937	2.24E-03
1915.939	2.28E-03
1918.002	2.31E-03
1919.944	2.32E-03
1921.947	2.36E-03
1923.949	2.38E-03
1925.952	2.41E-03
1927.954	2.43E-03
1929.957	2.45E-03
1931.959	2.49E-03
1933.962	2.52E-03
1935.964	2.53E-03
1937.967	2.54E-03
1939.969	2.58E-03
1941.972	2.58E-03
1944.035	2.62E-03
1945.977	2.64E-03
1947.98	2.66E-03
1949.982	2.68E-03
1951.985	2.71E-03
1953.987	2.73E-03
1955.99	2.75E-03
1957.992	2.75E-03
1959.995	2.78E-03
1961.937	2.79E-03
1963.939	2.81E-03
1965.942	2.83E-03
1967.944	2.84E-03
1969.947	2.85E-03
1971.949	2.88E-03
1973.952	2.89E-03
1975.954	2.91E-03
1977.957	2.92E-03
1979.959	2.94E-03
1981.962	2.97E-03
1983.965	2.99E-03
1985.967	2.98E-03
1987.97	3.01E-03
1989.972	3.00E-03
1992.035	3.02E-03
1993.977	3.03E-03
1995.98	3.04E-03
1997.982	3.05E-03
1999.985	3.06E-03
2001.987	3.08E-03
2003.99	3.09E-03
2005.992	3.09E-03
2007.934	3.11E-03
2009.937	3.12E-03
2011.939	3.14E-03
2013.942	3.14E-03
2015.944	3.14E-03
2017.947	3.15E-03
2019.949	3.17E-03
2021.952	3.18E-03
2023.955	3.19E-03
2025.957	3.18E-03
2027.96	3.19E-03
2029.962	3.20E-03
2031.965	3.20E-03
2033.967	3.23E-03
2035.97	3.23E-03
2038.033	3.24E-03
2039.975	3.25E-03
2041.977	3.25E-03
2043.98	3.25E-03
2045.982	3.25E-03
2047.985	3.26E-03
2049.987	3.27E-03
2051.99	3.29E-03
2053.993	3.29E-03
2055.934	3.29E-03
2057.937	3.30E-03
2059.939	3.30E-03
2061.942	3.31E-03
2063.945	3.32E-03
2065.947	3.33E-03
2067.95	3.34E-03
2069.952	3.33E-03
2071.955	3.33E-03
2073.957	3.34E-03
2075.96	3.34E-03
2077.962	3.35E-03
2079.965	3.36E-03
2081.967	3.37E-03
2083.97	3.37E-03
2085.972	3.39E-03
2088.036	3.38E-03
2089.977	3.39E-03
2091.98	3.39E-03
2093.983	3.41E-03
2095.985	3.42E-03
2097.988	3.43E-03
2099.99	3.42E-03
2101.993	3.44E-03
2103.935	3.43E-03
2105.937	3.45E-03
2107.94	3.45E-03
2109.942	3.45E-03
2111.945	3.45E-03
2113.947	3.46E-03
2115.95	3.48E-03
2117.952	3.47E-03
2119.955	3.49E-03
2121.957	3.49E-03
2123.96	3.49E-03
2125.962	3.51E-03
2127.965	3.50E-03
2129.967	3.51E-03
2131.97	3.50E-03
2133.973	3.51E-03
2135.975	3.51E-03
2138.038	3.51E-03
2140.041	3.52E-03
2142.043	3.52E-03
2143.985	3.54E-03
2145.988	3.55E-03
2147.99	3.55E-03
2149.993	3.55E-03
2151.935	3.56E-03
2153.937	3.56E-03
2155.94	3.58E-03
2157.942	3.58E-03
2159.945	3.59E-03
2161.947	3.60E-03
2164.011	3.61E-03
2165.952	3.61E-03
2167.955	3.63E-03
2169.957	3.62E-03
2171.96	3.62E-03
2173.963	3.63E-03
2175.965	3.63E-03
2177.968	3.64E-03
2179.97	3.63E-03
2181.973	3.65E-03
2183.975	3.65E-03
2185.978	3.64E-03
2187.98	3.65E-03
2189.983	3.66E-03
2191.985	3.68E-03
2193.988	3.68E-03
2195.99	3.69E-03
2197.932	3.68E-03
2199.935	3.68E-03
2201.937	3.69E-03
2203.94	3.70E-03
2205.942	3.72E-03
2207.945	3.71E-03
2209.947	3.72E-03
2211.95	3.73E-03
2213.952	3.73E-03
2216.016	3.74E-03
2218.079	3.75E-03
2219.96	3.74E-03
2221.963	3.75E-03
2223.965	3.74E-03
2225.968	3.77E-03
2227.97	3.78E-03
2229.973	3.76E-03
2231.975	3.77E-03
2233.978	3.77E-03
2235.98	3.78E-03
2237.983	3.80E-03
2239.985	3.80E-03
2241.988	3.80E-03
2243.991	3.80E-03
2245.993	3.80E-03
2247.935	3.82E-03
2249.937	3.80E-03
2251.94	3.82E-03
2254.003	3.81E-03
2255.945	3.84E-03
2257.948	3.82E-03
2259.95	3.83E-03
2261.953	3.83E-03
2263.955	3.85E-03
2266.018	3.84E-03
2267.96	3.86E-03
2269.963	3.85E-03
2271.965	3.86E-03
2273.968	3.87E-03
2275.97	3.88E-03
2277.973	3.87E-03
2279.975	3.89E-03
2281.978	3.88E-03
2283.98	3.91E-03
2285.983	3.91E-03
2287.986	3.91E-03
2289.988	3.90E-03
2291.991	3.90E-03
2293.993	3.92E-03
2295.996	3.92E-03
2297.938	3.91E-03
2299.94	3.91E-03
2301.943	3.92E-03
2303.945	3.94E-03
2305.948	3.95E-03
2308.011	3.93E-03
2309.953	3.94E-03
2311.955	3.95E-03
2313.958	3.95E-03
2315.96	3.95E-03
2317.963	3.97E-03
2319.965	3.98E-03
2321.968	3.99E-03
2323.97	3.96E-03
2325.973	3.98E-03
2327.976	3.97E-03
2329.978	4.00E-03
2331.981	4.00E-03
2333.983	4.00E-03
2335.986	4.01E-03
2337.988	3.99E-03
2339.991	4.00E-03
2341.993	4.00E-03
2343.935	4.02E-03
2345.938	4.01E-03
2347.94	4.02E-03
2349.943	4.02E-03
2351.945	4.02E-03
2353.948	4.03E-03
2355.95	4.04E-03
2357.953	4.03E-03
2359.955	4.04E-03
2361.958	4.06E-03
2363.96	4.06E-03
2365.963	4.06E-03
2367.966	4.06E-03
2370.029	4.06E-03
2371.971	4.08E-03
2373.973	4.07E-03
2375.976	4.06E-03
2377.978	4.08E-03
2379.981	4.08E-03
2381.983	4.08E-03
2383.986	4.07E-03
2385.988	4.07E-03
2387.93	4.10E-03
2389.933	4.09E-03
2391.996	4.09E-03
2393.938	4.10E-03
2395.94	4.11E-03
2397.943	4.10E-03
2399.945	4.10E-03
2401.948	4.11E-03
2404.011	4.11E-03
2405.953	4.10E-03
2407.956	4.11E-03
2409.958	4.12E-03
2411.961	4.10E-03
2413.963	4.11E-03
2415.966	4.12E-03
2417.968	4.12E-03
2419.971	4.13E-03
2421.973	4.12E-03
2423.976	4.12E-03
2425.978	4.13E-03
2428.042	4.13E-03
2430.044	4.13E-03
2431.986	4.14E-03
2433.988	4.14E-03
2435.93	4.15E-03
2437.933	4.15E-03
2439.935	4.15E-03
2441.938	4.15E-03
2443.94	4.15E-03
2445.943	4.15E-03
2447.946	4.16E-03
2450.009	4.16E-03
2451.951	4.16E-03
2453.953	4.17E-03
2455.956	4.16E-03
2457.958	4.17E-03
2459.961	4.17E-03
2461.963	4.17E-03
2463.966	4.18E-03
2465.968	4.19E-03
2467.971	4.18E-03
2469.973	4.17E-03
2471.976	4.19E-03
2473.978	4.19E-03
2475.981	4.19E-03
2477.984	4.20E-03
2479.986	4.19E-03
2482.049	4.19E-03
2483.93	4.19E-03
2485.933	4.20E-03
2487.936	4.19E-03
2489.938	4.20E-03
2491.941	4.19E-03
2493.943	4.19E-03
2495.946	4.21E-03
2497.948	4.20E-03
2499.951	4.21E-03
2501.953	4.21E-03
2503.956	4.21E-03
2506.019	4.21E-03
2507.961	4.21E-03
2509.963	4.22E-03
2511.966	4.21E-03
2513.968	4.22E-03
2515.971	4.21E-03
2517.974	4.22E-03
2519.976	4.22E-03
2521.979	4.24E-03
2523.981	4.24E-03
2525.984	4.23E-03
2527.986	4.22E-03
2529.989	4.23E-03
2531.931	4.22E-03
2533.933	4.24E-03
2535.936	4.23E-03
2537.938	4.24E-03
2540.001	4.25E-03
2541.943	4.24E-03
2543.946	4.25E-03
2545.948	4.25E-03
2547.951	4.25E-03
2549.953	4.25E-03
2551.956	4.24E-03
2554.019	4.24E-03
2555.961	4.25E-03
2557.964	4.25E-03
2559.966	4.25E-03
2561.969	4.25E-03
2563.971	4.26E-03
2565.974	4.26E-03
2567.976	4.26E-03
2569.979	4.26E-03
2571.981	4.28E-03
2574.044	4.26E-03
2575.986	4.26E-03
2577.928	4.26E-03
2579.931	4.26E-03
2581.994	4.28E-03
2583.936	4.27E-03
2585.938	4.27E-03
2587.941	4.27E-03
2589.943	4.27E-03
2591.946	4.28E-03
2593.948	4.29E-03
2595.951	4.27E-03
2597.954	4.28E-03
2599.956	4.29E-03
2601.959	4.29E-03
2603.961	4.28E-03
2605.964	4.29E-03
2607.966	4.28E-03
2609.969	4.29E-03
2611.971	4.28E-03
2613.974	4.29E-03
2615.976	4.28E-03
2617.979	4.29E-03
2619.981	4.28E-03
2621.984	4.29E-03
2623.986	4.29E-03
2625.928	4.30E-03
2627.931	4.30E-03
2629.933	4.29E-03
2631.936	4.29E-03
2633.938	4.31E-03
2635.941	4.31E-03
2638.004	4.31E-03
2639.946	4.30E-03
2641.949	4.31E-03
2643.951	4.30E-03
2645.954	4.30E-03
2647.956	4.29E-03
2650.019	4.31E-03
2651.961	4.31E-03
2653.964	4.30E-03
2655.966	4.31E-03
2657.969	4.30E-03
2659.971	4.30E-03
2662.035	4.32E-03
2663.976	4.30E-03
2665.979	4.31E-03
2667.982	4.30E-03
2669.984	4.32E-03
2671.987	4.31E-03
2673.928	4.30E-03
2675.931	4.32E-03
2677.994	4.32E-03
2679.936	4.32E-03
2681.939	4.32E-03
2683.941	4.33E-03
2685.944	4.33E-03
2687.946	4.34E-03
2689.949	4.31E-03
2691.951	4.32E-03
2693.954	4.32E-03
2695.956	4.32E-03
2697.959	4.32E-03
2699.961	4.33E-03
2701.964	4.33E-03
2703.966	4.33E-03
2705.969	4.32E-03
2707.972	4.31E-03
2709.974	4.30E-03
2711.977	4.31E-03
2713.979	4.30E-03
2715.982	4.30E-03
2717.984	4.33E-03
2719.987	4.32E-03
2721.929	4.33E-03
2723.931	4.31E-03
2725.934	4.33E-03
2727.936	4.32E-03
2729.939	4.32E-03
2731.941	4.32E-03
2733.944	4.32E-03
2735.946	4.33E-03
2737.949	4.33E-03
2739.951	4.31E-03
2741.954	4.31E-03
2743.956	4.33E-03
2745.959	4.32E-03
2747.962	4.31E-03
2749.964	4.32E-03
2751.967	4.31E-03
2753.969	4.29E-03
2755.972	4.29E-03
2757.974	4.29E-03
2759.977	4.28E-03
2761.979	4.28E-03
2763.982	4.27E-03
2765.984	4.27E-03
2767.987	4.27E-03
2769.929	4.27E-03
2771.992	4.26E-03
2773.934	4.26E-03
2775.936	4.25E-03
2777.939	4.26E-03
2779.941	4.24E-03
2781.944	4.25E-03
2783.946	4.24E-03
2785.949	4.24E-03
2787.952	4.22E-03
2789.954	4.23E-03
2791.957	4.23E-03
2793.959	4.22E-03
2795.962	4.22E-03
2797.964	4.21E-03
2799.967	4.21E-03
2801.969	4.20E-03
2803.972	4.18E-03
2805.974	4.19E-03
2807.977	4.19E-03
2809.979	4.18E-03
2811.982	4.18E-03
2813.984	4.18E-03
2815.926	4.18E-03
2817.929	4.18E-03
2819.931	4.15E-03
2821.934	4.16E-03
2823.936	4.13E-03
2825.939	4.16E-03
2827.941	4.15E-03
2829.944	4.14E-03
2831.947	4.14E-03
2833.949	4.15E-03
2835.952	4.14E-03
2838.015	4.12E-03
2839.957	4.13E-03
2841.959	4.12E-03
2843.962	4.12E-03
2845.964	4.11E-03
2847.967	4.11E-03
2849.969	4.09E-03
2851.972	4.10E-03
2853.974	4.11E-03
2855.977	4.11E-03
2857.98	4.09E-03
2859.982	4.08E-03
2862.045	4.08E-03
2863.926	4.08E-03
2865.929	4.09E-03
2867.992	4.09E-03
2869.934	4.08E-03
2871.937	4.07E-03
2873.939	4.08E-03
2875.942	4.07E-03
2877.944	4.05E-03
