# Supplementary material for: Rapid, label-free surface plasmon resonance discrimination between Bothrops and Crotalus venoms using clinical antivenom as the capture reagent
Source: PLoS Negl Trop Dis. 2026 Jan 6;20(1):e0013501. doi: 10.1371/journal.pntd.0013501 (PMC12799187; doi:10.1371/journal.pntd.0013501)
Supplement: S1 File — Ensure that you have a working installation of MATLAB from MathWorks. Before running any of the MATLAB scripts (‘plot_figure_6a_4a.m’, ‘plot_figure_6b_4b.m’, ‘plot_figure_6c_5a.m’, and ‘plot_figure_6d_5b.m’) to generate the figure plots (Figs 4, 5, and 6), make sure all required files are unzipped into the same folder. Then, set MATLAB’s current directory to this folder before executing the scripts to avoid file path issues. This will help ensure that all dependencies are accessible and the scripts run without errors. (ZIP) [file pntd.0013501.s001.zip › S1 File Experimental dataset/FIG4A.txt]

0	0
2.003	4.00E-06
4.005	2.10E-05
6.008	9.80E-05
8.01	2.63E-04
10.013	4.80E-04
12.015	7.04E-04
14.018	9.24E-04
16.021	1.10E-03
18.023	1.25E-03
20.026	1.40E-03
22.089	1.53E-03
24.031	1.66E-03
26.033	1.78E-03
28.036	1.87E-03
30.038	1.96E-03
32.102	2.05E-03
34.043	2.13E-03
36.046	2.22E-03
38.048	2.28E-03
40.051	2.36E-03
42.053	2.42E-03
44.117	2.48E-03
45.998	2.54E-03
48.061	2.59E-03
50.003	2.65E-03
52.005	2.70E-03
54.069	2.74E-03
56.011	2.78E-03
58.013	2.82E-03
60.016	2.85E-03
62.018	2.90E-03
64.021	2.93E-03
66.023	2.96E-03
68.026	3.00E-03
70.028	3.03E-03
72.092	3.06E-03
74.033	3.10E-03
76.036	3.13E-03
78.038	3.14E-03
80.041	3.17E-03
82.043	3.21E-03
84.046	3.22E-03
86.049	3.26E-03
88.051	3.28E-03
90.054	3.32E-03
92.056	3.34E-03
93.998	3.35E-03
96.061	3.38E-03
98.003	3.41E-03
100.006	3.43E-03
102.008	3.46E-03
104.011	3.47E-03
106.013	3.49E-03
108.016	3.51E-03
110.018	3.53E-03
112.021	3.56E-03
114.023	3.58E-03
116.026	3.59E-03
118.028	3.63E-03
120.092	3.65E-03
122.033	3.67E-03
124.036	3.69E-03
126.039	3.69E-03
128.041	3.70E-03
130.044	3.73E-03
132.046	3.74E-03
134.049	3.75E-03
136.051	3.77E-03
138.054	3.79E-03
140.056	3.79E-03
141.998	3.83E-03
144.001	3.84E-03
146.003	3.86E-03
148.006	3.86E-03
150.008	3.87E-03
152.072	3.88E-03
154.013	3.90E-03
156.016	3.91E-03
158.018	3.93E-03
160.021	3.93E-03
162.024	3.95E-03
164.026	3.98E-03
166.029	4.00E-03
168.092	4.01E-03
170.034	4.01E-03
172.036	4.03E-03
174.039	4.04E-03
176.041	4.04E-03
178.044	4.06E-03
180.046	4.07E-03
182.049	4.09E-03
184.051	4.10E-03
186.054	4.12E-03
188.056	4.11E-03
189.998	4.12E-03
192.001	4.14E-03
194.003	4.14E-03
196.006	4.17E-03
198.008	4.17E-03
200.011	4.19E-03
202.014	4.18E-03
204.016	4.20E-03
206.019	4.22E-03
208.021	4.23E-03
210.024	4.24E-03
212.026	4.25E-03
214.029	4.25E-03
216.092	4.27E-03
218.034	4.27E-03
220.036	4.28E-03
222.039	4.28E-03
224.041	4.29E-03
226.044	4.30E-03
228.046	4.31E-03
230.049	4.32E-03
232.052	4.33E-03
234.054	4.33E-03
235.996	4.36E-03
237.998	4.36E-03
240.001	4.37E-03
242.004	4.37E-03
244.006	4.38E-03
246.009	4.39E-03
248.072	4.40E-03
250.014	4.41E-03
252.016	4.42E-03
254.019	4.42E-03
256.021	4.43E-03
258.024	4.44E-03
260.026	4.45E-03
262.09	4.48E-03
264.031	4.46E-03
266.095	4.47E-03
268.097	4.48E-03
270.039	4.49E-03
272.042	4.50E-03
274.044	4.51E-03
276.047	4.52E-03
278.049	4.52E-03
280.052	4.53E-03
282.054	4.54E-03
283.996	4.54E-03
285.999	4.55E-03
288.001	4.56E-03
290.064	4.58E-03
292.006	4.57E-03
294.009	4.58E-03
296.011	4.58E-03
298.074	4.59E-03
300.016	4.60E-03
302.019	4.61E-03
304.021	4.60E-03
306.024	4.61E-03
308.026	4.60E-03
310.09	4.62E-03
312.032	4.62E-03
314.034	4.63E-03
316.037	4.65E-03
318.1	4.65E-03
320.042	4.65E-03
322.044	4.66E-03
324.047	4.65E-03
326.049	4.65E-03
328.052	4.65E-03
329.994	4.67E-03
331.996	4.67E-03
333.999	4.67E-03
336.001	4.68E-03
338.004	4.69E-03
340.006	4.68E-03
342.009	4.67E-03
344.011	4.68E-03
346.014	4.68E-03
348.016	4.69E-03
350.019	4.70E-03
352.022	4.69E-03
354.024	4.69E-03
356.027	4.70E-03
358.09	4.70E-03
360.032	4.71E-03
362.095	4.71E-03
364.037	4.71E-03
366.039	4.71E-03
368.102	4.73E-03
370.044	4.74E-03
372.047	4.74E-03
374.049	4.73E-03
376.052	4.74E-03
377.994	4.76E-03
380.057	4.75E-03
381.999	4.75E-03
384.001	4.76E-03
386.004	4.76E-03
388.067	4.77E-03
390.009	4.77E-03
392.012	4.78E-03
394.014	4.79E-03
396.017	4.80E-03
398.019	4.80E-03
400.022	4.80E-03
402.024	4.81E-03
404.027	4.82E-03
406.029	4.82E-03
408.032	4.83E-03
410.034	4.83E-03
412.037	4.83E-03
414.039	4.84E-03
416.042	4.84E-03
418.105	4.85E-03
420.047	4.84E-03
422.05	4.85E-03
424.052	4.86E-03
425.994	4.87E-03
428.057	4.88E-03
429.999	4.87E-03
432.062	4.88E-03
434.004	4.88E-03
436.007	4.89E-03
438.009	4.90E-03
440.012	4.92E-03
442.014	4.91E-03
444.017	4.92E-03
446.019	4.92E-03
448.022	4.92E-03
450.024	4.92E-03
452.027	4.93E-03
454.029	4.95E-03
456.093	4.94E-03
458.095	4.95E-03
460.037	4.95E-03
462.04	4.95E-03
464.042	4.96E-03
466.045	4.96E-03
468.047	4.97E-03
470.05	4.96E-03
472.052	4.96E-03
473.994	4.98E-03
475.997	4.98E-03
477.999	4.98E-03
480.002	4.99E-03
482.004	4.99E-03
484.007	4.99E-03
486.009	4.99E-03
488.012	4.99E-03
490.014	4.99E-03
492.078	5.00E-03
494.019	5.01E-03
496.022	5.01E-03
498.024	5.01E-03
500.027	5.00E-03
502.03	5.02E-03
504.032	5.01E-03
506.035	5.02E-03
508.037	5.03E-03
510.04	5.02E-03
512.042	5.01E-03
514.045	5.01E-03
516.047	5.01E-03
518.05	5.02E-03
520.113	5.02E-03
521.994	5.03E-03
523.997	5.04E-03
526.06	5.03E-03
528.062	5.02E-03
530.004	5.03E-03
532.007	5.03E-03
534.07	5.03E-03
536.012	5.04E-03
538.014	5.03E-03
540.017	5.03E-03
542.02	5.04E-03
544.022	5.04E-03
546.025	5.04E-03
548.027	5.05E-03
550.03	5.05E-03
552.093	5.05E-03
554.035	5.05E-03
556.037	5.05E-03
558.04	5.05E-03
560.042	5.05E-03
562.045	5.06E-03
564.047	5.06E-03
566.111	5.06E-03
567.992	5.08E-03
569.994	5.08E-03
571.997	5.07E-03
573.999	5.08E-03
576.002	5.08E-03
578.004	5.08E-03
580.007	5.08E-03
582.01	5.08E-03
584.012	5.07E-03
586.015	5.07E-03
588.017	5.08E-03
590.02	5.08E-03
592.083	5.09E-03
594.025	5.10E-03
596.027	5.09E-03
598.03	5.09E-03
600.032	5.09E-03
602.096	5.09E-03
604.037	5.10E-03
606.04	5.10E-03
608.042	5.10E-03
610.045	5.11E-03
612.048	5.09E-03
614.05	5.11E-03
615.992	5.11E-03
617.994	5.12E-03
620.058	5.12E-03
622	5.12E-03
624.002	5.12E-03
626.005	5.11E-03
628.007	5.11E-03
630.01	5.13E-03
632.012	5.12E-03
634.015	5.12E-03
636.017	5.12E-03
638.02	5.12E-03
640.083	5.13E-03
642.025	5.13E-03
644.027	5.13E-03
646.03	5.14E-03
648.032	5.15E-03
650.096	5.14E-03
652.038	5.10E-03
654.04	5.09E-03
656.103	5.09E-03
658.045	5.09E-03
660.048	5.09E-03
662.05	5.10E-03
663.992	5.09E-03
666.055	5.08E-03
667.997	5.08E-03
670	5.08E-03
672.002	5.10E-03
674.005	5.09E-03
676.007	5.08E-03
678.01	5.08E-03
680.073	5.08E-03
682.015	5.08E-03
684.017	5.08E-03
686.02	5.08E-03
688.022	5.07E-03
690.025	5.08E-03
692.028	5.07E-03
694.03	5.08E-03
696.033	5.08E-03
698.035	5.08E-03
700.098	5.08E-03
702.04	5.07E-03
704.043	5.08E-03
706.045	5.09E-03
708.048	5.09E-03
710.05	5.09E-03
711.992	5.10E-03
713.995	5.09E-03
715.997	5.05E-03
718	5.03E-03
720.002	5.00E-03
722.005	5.00E-03
724.007	4.97E-03
726.01	4.96E-03
728.013	4.95E-03
730.076	4.95E-03
732.018	4.93E-03
734.02	4.92E-03
736.083	4.92E-03
738.025	4.91E-03
740.028	4.93E-03
742.03	4.92E-03
744.093	4.92E-03
746.035	4.91E-03
748.038	4.91E-03
750.04	4.91E-03
752.043	4.92E-03
754.045	4.91E-03
756.048	4.92E-03
758.051	4.92E-03
759.992	4.92E-03
761.995	4.91E-03
763.997	4.91E-03
766	4.91E-03
768.003	4.90E-03
770.005	4.91E-03
772.008	4.91E-03
774.01	4.92E-03
776.073	4.92E-03
778.015	4.90E-03
780.018	4.90E-03
782.02	4.89E-03
784.023	4.91E-03
786.025	4.91E-03
788.028	4.91E-03
790.03	4.88E-03
792.033	4.91E-03
794.035	4.91E-03
796.038	4.90E-03
798.041	4.89E-03
800.043	4.89E-03
802.106	4.89E-03
804.048	4.89E-03
805.99	4.89E-03
807.992	4.89E-03
809.995	4.89E-03
811.998	4.88E-03
814.061	4.88E-03
816.003	4.89E-03
818.005	4.88E-03
820.008	4.88E-03
822.01	4.88E-03
824.013	4.89E-03
826.015	4.88E-03
828.018	4.87E-03
830.02	4.89E-03
832.023	4.88E-03
834.025	4.89E-03
836.028	4.89E-03
838.031	4.89E-03
840.094	4.87E-03
842.036	4.88E-03
844.038	4.87E-03
846.041	4.87E-03
848.043	4.85E-03
850.046	4.85E-03
852.048	4.85E-03
853.99	4.83E-03
855.993	4.84E-03
857.995	4.84E-03
859.998	4.84E-03
862	4.85E-03
864.003	4.85E-03
866.005	4.85E-03
868.069	4.85E-03
870.01	4.83E-03
872.013	4.83E-03
874.015	4.83E-03
876.018	4.82E-03
878.021	4.83E-03
880.023	4.84E-03
882.026	4.84E-03
884.028	4.85E-03
886.031	4.84E-03
888.033	4.85E-03
890.036	4.83E-03
892.038	4.84E-03
894.101	4.83E-03
896.043	4.85E-03
898.046	4.83E-03
900.048	4.85E-03
901.99	4.86E-03
903.993	4.85E-03
905.995	4.86E-03
907.998	4.86E-03
910.061	4.86E-03
912.003	4.87E-03
914.005	4.87E-03
916.008	4.85E-03
918.071	4.86E-03
920.013	4.86E-03
922.016	4.87E-03
924.018	4.86E-03
926.021	4.87E-03
928.023	4.87E-03
930.026	4.85E-03
932.028	4.86E-03
934.031	4.86E-03
936.033	4.85E-03
938.036	4.86E-03
940.038	4.85E-03
942.041	4.84E-03
944.043	4.86E-03
946.046	4.88E-03
948.049	4.85E-03
949.99	4.85E-03
951.993	4.87E-03
954.056	4.86E-03
955.998	4.86E-03
958.001	4.84E-03
960.003	4.84E-03
962.006	4.85E-03
964.008	4.84E-03
966.011	4.84E-03
968.013	4.85E-03
970.016	4.84E-03
972.018	4.84E-03
974.021	4.83E-03
976.023	4.84E-03
978.026	4.83E-03
980.028	4.84E-03
982.031	4.85E-03
984.033	4.84E-03
986.036	4.85E-03
988.099	4.84E-03
990.041	4.84E-03
992.044	4.85E-03
994.046	4.85E-03
996.049	4.84E-03
997.991	4.83E-03
999.993	4.84E-03
1001.996	4.83E-03
1003.998	4.83E-03
1006.061	4.82E-03
1008.003	4.83E-03
1010.006	4.83E-03
1012.008	4.83E-03
1014.011	4.81E-03
1016.013	4.82E-03
1018.016	4.82E-03
1020.018	4.82E-03
1022.021	4.82E-03
1024.023	4.83E-03
1026.026	4.82E-03
1028.029	4.83E-03
1030.092	4.83E-03
1032.034	4.83E-03
1034.036	4.83E-03
1036.039	4.82E-03
1038.041	4.83E-03
1040.044	4.83E-03
1042.046	4.83E-03
1043.988	4.84E-03
1045.991	4.84E-03
1047.993	4.84E-03
1049.996	4.84E-03
1051.998	4.84E-03
1054.001	4.85E-03
1056.064	4.84E-03
1058.006	4.85E-03
1060.008	4.85E-03
1062.011	4.85E-03
1064.013	4.84E-03
1066.016	4.84E-03
1068.019	4.84E-03
1070.021	4.85E-03
1072.024	4.85E-03
1074.026	4.85E-03
1076.029	4.84E-03
1078.031	4.85E-03
1080.034	4.84E-03
1082.036	4.85E-03
1084.039	4.85E-03
1086.041	4.84E-03
1088.044	4.85E-03
1090.046	4.85E-03
1091.988	4.85E-03
1093.991	4.85E-03
1095.993	4.86E-03
1097.996	4.86E-03
1099.998	4.84E-03
1102.001	4.84E-03
1104.003	4.82E-03
1106.006	4.81E-03
1108.009	4.81E-03
1110.011	4.82E-03
1112.014	4.82E-03
1114.016	4.82E-03
1116.019	4.82E-03
1118.021	4.81E-03
1120.024	4.81E-03
1122.026	4.80E-03
1124.089	4.79E-03
1126.031	4.80E-03
1128.034	4.80E-03
1130.036	4.79E-03
1132.039	4.78E-03
1134.102	4.78E-03
1136.044	4.82E-03
1138.047	4.81E-03
1139.988	4.81E-03
1141.991	4.83E-03
1143.993	4.83E-03
1145.996	4.82E-03
1147.999	4.82E-03
1150.062	4.81E-03
1152.004	4.82E-03
1154.006	4.82E-03
1156.009	4.79E-03
1158.011	4.81E-03
1160.014	4.85E-03
1162.016	4.87E-03
1164.019	4.90E-03
1166.021	4.91E-03
1168.024	4.95E-03
1170.026	4.97E-03
1172.029	4.97E-03
1174.031	5.00E-03
1176.034	5.00E-03
1178.037	5.02E-03
1180.039	5.03E-03
1182.042	5.03E-03
1184.044	5.05E-03
1186.047	5.07E-03
1187.989	5.08E-03
1189.991	5.08E-03
1191.994	5.08E-03
1193.996	5.10E-03
1195.999	5.11E-03
1198.062	5.11E-03
1200.004	5.12E-03
1202.006	5.14E-03
1204.009	5.14E-03
1206.011	5.15E-03
1208.014	5.16E-03
1210.016	5.17E-03
1212.019	5.17E-03
1214.021	5.19E-03
1216.024	5.19E-03
1218.027	5.21E-03
1220.09	5.20E-03
1222.032	5.22E-03
1224.034	5.23E-03
1226.037	5.23E-03
1228.039	5.23E-03
1230.042	5.24E-03
1232.044	5.25E-03
1233.986	5.26E-03
1235.989	5.26E-03
1237.991	5.27E-03
1239.994	5.27E-03
1241.996	5.28E-03
1243.999	5.29E-03
1246.062	5.29E-03
1248.004	5.30E-03
1250.006	5.30E-03
1252.009	5.30E-03
1254.011	5.31E-03
1256.014	5.31E-03
1258.017	5.41E-03
1260.019	5.42E-03
1262.022	5.42E-03
1264.024	5.42E-03
1266.027	5.43E-03
1268.029	5.44E-03
1270.032	5.45E-03
1272.034	5.46E-03
1274.037	5.46E-03
1276.039	5.46E-03
1278.042	5.47E-03
1280.105	5.47E-03
1281.986	5.48E-03
1283.989	5.48E-03
1285.991	5.48E-03
1287.994	5.49E-03
1289.996	5.50E-03
1291.999	5.50E-03
1294.001	5.50E-03
1296.004	5.51E-03
1298.007	5.50E-03
1300.009	5.51E-03
1302.012	5.51E-03
1304.014	5.52E-03
1306.017	5.52E-03
1308.019	5.52E-03
1310.022	5.53E-03
1312.024	5.53E-03
1314.027	5.54E-03
1316.029	5.54E-03
1318.032	5.54E-03
1320.034	5.55E-03
1322.037	5.54E-03
1324.04	5.56E-03
1326.103	5.56E-03
1328.045	5.57E-03
1329.986	5.57E-03
1331.989	5.57E-03
1334.052	5.58E-03
1335.994	5.58E-03
1337.997	5.57E-03
1340.06	5.58E-03
1342.002	5.59E-03
1344.004	5.59E-03
1346.007	5.60E-03
1348.009	5.61E-03
1350.012	5.61E-03
1352.014	5.62E-03
1354.017	5.62E-03
1356.141	5.62E-03
1358.022	5.61E-03
1360.024	5.63E-03
1362.027	5.62E-03
1364.03	5.63E-03
1366.093	5.63E-03
1368.035	5.63E-03
1370.037	5.64E-03
1372.04	5.64E-03
1374.042	5.65E-03
1376.045	5.66E-03
1377.987	5.65E-03
1379.989	5.67E-03
1381.992	5.67E-03
1383.994	5.66E-03
1385.997	5.68E-03
1388.06	5.67E-03
1390.002	5.69E-03
1392.004	5.69E-03
1394.007	5.69E-03
1396.009	5.69E-03
1398.012	5.69E-03
1400.075	5.69E-03
1402.017	5.69E-03
1404.02	5.69E-03
1406.022	5.70E-03
1408.025	5.72E-03
1410.027	5.72E-03
1412.03	5.72E-03
1414.093	5.71E-03
1416.035	5.72E-03
1418.037	5.72E-03
1420.04	5.72E-03
1422.042	5.73E-03
1423.984	5.73E-03
1425.987	5.75E-03
1427.989	5.74E-03
1429.992	5.74E-03
1431.994	5.75E-03
1433.997	5.75E-03
1435.999	5.75E-03
1438.002	5.76E-03
1440.004	5.75E-03
1442.007	5.76E-03
1444.01	5.76E-03
1446.012	5.76E-03
1448.015	5.77E-03
1450.017	5.77E-03
1452.02	5.78E-03
1454.022	5.79E-03
1456.085	5.78E-03
1458.027	5.79E-03
1460.03	5.79E-03
1462.032	5.80E-03
1464.035	5.80E-03
1466.037	5.81E-03
1468.04	5.79E-03
1470.042	5.80E-03
1471.984	5.80E-03
1473.987	5.80E-03
1476.05	5.82E-03
1477.992	5.83E-03
1480.055	5.82E-03
1481.997	5.83E-03
1484	5.83E-03
1486.002	5.83E-03
1488.005	5.83E-03
1490.007	5.83E-03
1492.01	5.83E-03
1494.012	5.82E-03
1496.015	5.82E-03
1498.017	5.83E-03
1500.02	5.83E-03
1502.022	5.82E-03
1504.025	5.84E-03
1506.027	5.84E-03
1508.03	5.84E-03
1510.032	5.84E-03
1512.035	5.85E-03
1514.038	5.84E-03
1516.04	5.84E-03
1518.043	5.85E-03
1519.984	5.84E-03
1521.987	5.84E-03
1523.99	5.85E-03
1525.992	5.84E-03
1527.995	5.85E-03
1529.997	5.84E-03
1532	5.84E-03
1534.002	5.85E-03
1536.005	5.85E-03
1538.007	5.85E-03
1540.01	5.85E-03
1542.012	5.86E-03
1544.076	5.86E-03
1546.017	5.86E-03
1548.02	5.86E-03
1550.022	5.85E-03
1552.025	5.85E-03
1554.028	5.86E-03
1556.03	5.86E-03
1558.033	5.87E-03
1560.035	5.86E-03
1562.038	5.86E-03
1564.04	5.87E-03
1566.043	5.87E-03
1567.985	5.87E-03
1570.048	5.86E-03
1571.99	5.86E-03
1573.992	5.86E-03
1575.995	5.86E-03
1577.997	5.87E-03
1580	5.87E-03
1582.002	5.88E-03
1584.066	5.87E-03
1586.068	5.87E-03
1588.01	5.87E-03
1590.012	5.87E-03
1592.015	5.87E-03
1594.018	5.87E-03
1596.02	5.88E-03
1598.023	5.87E-03
1600.025	5.88E-03
1602.028	5.88E-03
1604.03	5.88E-03
1606.033	5.87E-03
1608.035	5.87E-03
1610.098	5.87E-03
1612.101	5.86E-03
1613.982	5.86E-03
1615.985	5.86E-03
1617.987	5.85E-03
1619.99	5.86E-03
1621.992	5.86E-03
1623.995	5.85E-03
1625.997	5.85E-03
1628	5.86E-03
1630.063	5.86E-03
1632.005	5.87E-03
1634.008	5.87E-03
1636.01	5.87E-03
1638.013	5.88E-03
1640.015	5.88E-03
1642.018	5.87E-03
1644.02	5.88E-03
1646.023	5.87E-03
1648.025	5.86E-03
1650.088	5.85E-03
1652.03	5.84E-03
1654.033	5.84E-03
1656.035	5.83E-03
1658.038	5.82E-03
1660.04	5.81E-03
1661.982	5.81E-03
1664.046	5.82E-03
1665.987	5.81E-03
1667.99	5.81E-03
1669.992	5.81E-03
1671.995	5.80E-03
1673.998	5.81E-03
1676	5.80E-03
1678.003	5.81E-03
1680.066	5.80E-03
1682.008	5.79E-03
1684.01	5.79E-03
1686.013	5.80E-03
1688.015	5.79E-03
1690.079	5.79E-03
1692.02	5.80E-03
1694.084	5.80E-03
1696.025	5.80E-03
1698.089	5.79E-03
1700.03	5.79E-03
1702.033	5.79E-03
1704.036	5.80E-03
1706.038	5.80E-03
1708.041	5.78E-03
1710.043	5.78E-03
1711.985	5.78E-03
1713.988	5.79E-03
1715.99	5.78E-03
1717.993	5.78E-03
1719.995	5.77E-03
1721.998	5.77E-03
1724	5.78E-03
1726.003	5.78E-03
1728.005	5.77E-03
1730.008	5.77E-03
1732.01	5.77E-03
1734.013	5.78E-03
1736.015	5.78E-03
1738.018	5.77E-03
1740.081	5.78E-03
1742.023	5.78E-03
1744.026	5.77E-03
1746.028	5.78E-03
1748.091	5.78E-03
1750.033	5.79E-03
1752.036	5.78E-03
1754.038	5.78E-03
1756.041	5.78E-03
1757.983	5.77E-03
1759.985	5.76E-03
1761.988	5.76E-03
1763.99	5.76E-03
1765.993	5.76E-03
1767.995	5.76E-03
1769.998	5.75E-03
1772	5.77E-03
1774.003	5.75E-03
1776.005	5.76E-03
1778.008	5.75E-03
1780.01	5.76E-03
1782.013	5.76E-03
1784.016	5.75E-03
1786.018	5.75E-03
1788.021	5.75E-03
1790.023	5.75E-03
1792.026	5.76E-03
1794.028	5.75E-03
1796.031	5.75E-03
1798.033	5.74E-03
1800.036	5.74E-03
1802.038	5.74E-03
1803.98	5.73E-03
1805.983	5.74E-03
1807.985	5.72E-03
1809.988	5.73E-03
